# Supplementary material for: A bioenergetic shift is required for spermatogonial differentiation
Source: Cell Discov. 2020 Aug 18;6:56. doi: 10.1038/s41421-020-0183-x (PMC7431567; doi:10.1038/s41421-020-0183-x)
Supplement: Supplementary file 2 — Supplementary Table S1 [file 41421_2020_183_MOESM2_ESM.xlsx]

## Sheet: RNA-seq
Gene ID		Gene Name	log2（dSG/SG）	lfcSE	p value
ENSMUSG00000025900		Rp1	1.25878	4.89984	0.797255
ENSMUSG00000087247		Alkal1	0.324531	4.99212	0.948167
ENSMUSG00000033740		St18	-2.88331	4.92472	0.558227
ENSMUSG00000067813		Xkr9	-0.898462	4.93878	0.855646
ENSMUSG00000042596		Tfap2d	-2.88331	4.92472	0.558227
ENSMUSG00000085079		Khdc1b	1.25878	4.89984	0.797255
ENSMUSG00000026147		Col9a1	-5.77929	2.35949	0.0143102
ENSMUSG00000045174		Amer3	-2.88331	4.92472	0.558227
ENSMUSG00000098680		Mir6898	-2.31068	4.94421	0.640249
ENSMUSG00000079588		Tmem182	-2.31068	4.94421	0.640249
ENSMUSG00000060424		Pantr1	-4.62967	3.47281	0.182493
ENSMUSG00000097063		Pantr2	-0.923408	4.00381	0.8176
ENSMUSG00000101701		4930521E06Rik	-4.58131	3.41449	0.179685
ENSMUSG00000044457		Stk-ps2	-2.31068	4.94421	0.640249
ENSMUSG00000045336		Hsfy2	-0.898462	4.93878	0.855646
ENSMUSG00000102059		Gm20257	0.324531	4.99212	0.948167
ENSMUSG00000026011		Ctla4	-0.898462	4.93878	0.855646
ENSMUSG00000069085		Dytn	-2.14365	4.08056	0.599352
ENSMUSG00000098487		Mir6899	-2.88331	4.92472	0.558227
ENSMUSG00000067299		Crygd	-3.45217	4.44672	0.437548
ENSMUSG00000101968		1700027A15Rik	-4.04739	4.0803	0.32123
ENSMUSG00000065616		Mir375	-1.47109	4.91927	0.764905
ENSMUSG00000099141		Mir6352	-2.88331	4.92472	0.558227
ENSMUSG00000050711		Scg2	-2.88331	4.92472	0.558227
ENSMUSG00000052477		C130026I21Rik	0.324531	4.99212	0.948167
ENSMUSG00000049608		Gpr55	-5.09337	1.99338	0.0106145
ENSMUSG00000090145		Ugt1a6b	-3.55731	2.63335	0.176738
ENSMUSG00000099378		1700067G17Rik	-3.25419	4.91543	0.507949
ENSMUSG00000090550		Prlh	-2.31068	4.94421	0.640249
ENSMUSG00000007805		Twist2	-2.66467	3.57738	0.456352
ENSMUSG00000063583		Olfr1410	-2.31068	4.94421	0.640249
ENSMUSG00000061616		Olfr12	-2.31068	4.94421	0.640249
ENSMUSG00000098997		Mir6901	0.324531	4.99212	0.948167
ENSMUSG00000034000		Neu4	0.324531	4.99212	0.948167
ENSMUSG00000100182		1810006J02Rik	0.324531	4.99212	0.948167
ENSMUSG00000067028		Cntnap5b	0.324531	4.99212	0.948167
ENSMUSG00000070695		Cntnap5a	-3.25419	4.91543	0.507949
ENSMUSG00000036907		C1ql2	-2.90479	3.04632	0.340316
ENSMUSG00000026343		Gpr39	-4.11488	3.53883	0.244919
ENSMUSG00000042554		Zp3r	-3.67981	2.62044	0.160238
ENSMUSG00000026417		Pigr	0.324531	4.99212	0.948167
ENSMUSG00000042474		Fcmr	-1.47109	4.91927	0.764905
ENSMUSG00000026420		Il24	-1.85136	4.45396	0.677654
ENSMUSG00000016529		Il10	-3.12943	3.12804	0.317096
ENSMUSG00000004552		Ctse	-2.88331	4.92472	0.558227
ENSMUSG00000065435		Mir135b	-5.83758	2.35276	0.0130956
ENSMUSG00000102367		Kiss1	-2.31068	4.94421	0.640249
ENSMUSG00000097918		Ascl5	-2.88331	4.92472	0.558227
ENSMUSG00000026365		Cfh	0.035788	4.84549	0.994107
ENSMUSG00000026729		4930562F07Rik	0.324531	4.99212	0.948167
ENSMUSG00000026700		Tnfsf4	-4.61853	1.66175	0.00544735
ENSMUSG00000090260		2810442N19Rik	2.8387	4.10613	0.489356
ENSMUSG00000040181		Fmo1	-0.898462	4.93878	0.855646
ENSMUSG00000040170		Fmo2	0.324531	4.99212	0.948167
ENSMUSG00000026691		Fmo3	-2.31068	4.94421	0.640249
ENSMUSG00000071890		Mroh9	1.84056	4.86196	0.705012
ENSMUSG00000086593		Gm16548	1.84056	4.86196	0.705012
ENSMUSG00000004707		Ly9	-2.68291	1.78222	0.132228
ENSMUSG00000015316		Slamf1	0.324531	4.99212	0.948167
ENSMUSG00000015314		Slamf6	-0.540446	4.39077	0.902038
ENSMUSG00000051251		Nhlh1	-3.41947	2.71694	0.208183
ENSMUSG00000070504		Fcrl6	-1.48112	3.49032	0.67131
ENSMUSG00000026542		Apcs	0.324531	4.99212	0.948167
ENSMUSG00000037924		Olfr16	1.25878	4.89984	0.797255
ENSMUSG00000043263		Ifi209	-2.31068	4.94421	0.640249
ENSMUSG00000073489		Ifi204	-2.66467	3.57738	0.456352
ENSMUSG00000051528		Olfr424	-2.31068	4.94421	0.640249
ENSMUSG00000066672		Olfr417	0.324531	4.99212	0.948167
ENSMUSG00000050625		Ccdc121	0.0363827	3.99438	0.992733
ENSMUSG00000092578		4930488B22Rik	-3.25419	4.91543	0.507949
ENSMUSG00000105770		Mir664	0.035788	4.84549	0.994107
ENSMUSG00000102185		5033404E19Rik	-3.45217	4.44672	0.437548
ENSMUSG00000026668		Ucma	-2.14365	4.08056	0.599352
ENSMUSG00000096492		Mir467a-4	-4.10219	2.36842	0.0832679
ENSMUSG00000086843		E030013I19Rik	1.84056	4.86196	0.705012
ENSMUSG00000061531		Tmem236	0.054856	3.48034	0.987425
ENSMUSG00000077897		Mir511	-3.78527	4.40384	0.390044
ENSMUSG00000036949		Slc39a12	0.324531	4.99212	0.948167
ENSMUSG00000075520		Malrd1	-4.97249	2.88391	0.0846687
ENSMUSG00000026734		4921504E06Rik	0.054856	3.48034	0.987425
ENSMUSG00000069132		Nxph2	2.25392	4.84284	0.641636
ENSMUSG00000026986		Hnmt	-2.31068	4.94421	0.640249
ENSMUSG00000026985		Il1f8	-2.31068	4.94421	0.640249
ENSMUSG00000085830		Grin1os	-2.23778	1.81408	0.217367
ENSMUSG00000045684		Lcn6	1.25878	4.89984	0.797255
ENSMUSG00000062061		Obp2a	-0.898462	4.93878	0.855646
ENSMUSG00000048038		Ccdc187	-0.898462	4.93878	0.855646
ENSMUSG00000098548		Mir6996	-2.31068	4.94421	0.640249
ENSMUSG00000026919		Lcn4	1.84056	4.86196	0.705012
ENSMUSG00000085008		Dbhos	-1.14165	2.81052	0.684591
ENSMUSG00000092832		Mir3088	-2.31068	4.94421	0.640249
ENSMUSG00000092807		Mir199b	-5.79864	2.38657	0.0151114
ENSMUSG00000093336		Mir1954	-2.31068	4.94421	0.640249
ENSMUSG00000052248		Zeb2os	-2.31068	4.94421	0.640249
ENSMUSG00000086007		1700057H21Rik	-0.241786	3.29604	0.941523
ENSMUSG00000056115		Tas2r134	-2.88331	4.92472	0.558227
ENSMUSG00000075334		Rprm	0.324531	4.99212	0.948167
ENSMUSG00000026824		Kcnj3	0.324531	4.99212	0.948167
ENSMUSG00000086396		4930555B11Rik	1.25878	4.89984	0.797255
ENSMUSG00000087455		5330411J11Rik	-1.04237	2.19233	0.634457
ENSMUSG00000026989		Dapl1	-1.47109	4.91927	0.764905
ENSMUSG00000087283		Gm13580	0.623349	3.15992	0.843618
ENSMUSG00000000392		Fap	-0.923408	4.00381	0.8176
ENSMUSG00000061171		Slc38a11	3.25359	3.67701	0.376239
ENSMUSG00000005232		G6pc2	0.618727	4.39722	0.8881
ENSMUSG00000027068		Dhrs9	-1.28072	2.10205	0.542345
ENSMUSG00000042499		Hoxd11	-2.31068	4.94421	0.640249
ENSMUSG00000052371		Hoxd3os1	-0.973065	3.57828	0.785671
ENSMUSG00000075277		Haglr	-1.85136	4.45396	0.677654
ENSMUSG00000085015		Gm14424	0.324531	4.99212	0.948167
ENSMUSG00000085431		4930440I19Rik	1.25878	4.89984	0.797255
ENSMUSG00000054510		Gm14461	-2.31068	4.94421	0.640249
ENSMUSG00000034701		Neurod1	0.035788	4.84549	0.994107
ENSMUSG00000075221		Olfr992	-2.88331	4.92472	0.558227
ENSMUSG00000075214		Olfr1002	0.324531	4.99212	0.948167
ENSMUSG00000075199		Olfr52	-3.53222	4.83623	0.465166
ENSMUSG00000075198		Olfr1045	-2.31068	4.94421	0.640249
ENSMUSG00000075197		Olfr1046	-2.31068	4.94421	0.640249
ENSMUSG00000043274		Olfr1123	-3.45217	4.44672	0.437548
ENSMUSG00000075132		Olfr1173	-0.898462	4.93878	0.855646
ENSMUSG00000075125		Olfr1181	-2.31068	4.94421	0.640249
ENSMUSG00000049372		Olfr1183	-1.47109	4.91927	0.764905
ENSMUSG00000061798		Olfr1204	-2.31068	4.94421	0.640249
ENSMUSG00000075104		Olfr1219	-2.31068	4.94421	0.640249
ENSMUSG00000111456		Olfr1245	0.324531	4.99212	0.948167
ENSMUSG00000075074		Olfr1254	0.324531	4.99212	0.948167
ENSMUSG00000075073		Olfr1256	2.48886	2.91792	0.393683
ENSMUSG00000076335		Mir670	-2.67785	3.19126	0.401401
ENSMUSG00000061311		Rag1	-3.25419	4.91543	0.507949
ENSMUSG00000082379		Gm13884	-3.53222	4.83623	0.465166
ENSMUSG00000086029		Pax6os1	-2.88331	4.92472	0.558227
ENSMUSG00000102424		Paupar	-3.45217	4.44672	0.437548
ENSMUSG00000087226		Gm14015	-2.88331	4.92472	0.558227
ENSMUSG00000074971		Fibin	-2.31068	4.94421	0.640249
ENSMUSG00000109813		Olfr1279	-2.88331	4.92472	0.558227
ENSMUSG00000049758		Olfr1318	0.324531	4.99212	0.948167
ENSMUSG00000074939		Chrm5	-3.25419	4.91543	0.507949
ENSMUSG00000046804		Phgr1	-2.31068	4.94421	0.640249
ENSMUSG00000098632		Mir7665	0.324531	4.99212	0.948167
ENSMUSG00000050211		Pla2g4e	-2.00652	2.62167	0.444056
ENSMUSG00000053675		Tgm5	-2.88331	4.92472	0.558227
ENSMUSG00000027377		Mall	-2.40732	3.79926	0.526324
ENSMUSG00000043727		F830045P16Rik	-4.58131	3.41449	0.179685
ENSMUSG00000098347		Mir6339	-3.25419	4.91543	0.507949
ENSMUSG00000086822		5330413P13Rik	-2.88331	4.92472	0.558227
ENSMUSG00000037482		Erv3	-2.88331	4.92472	0.558227
ENSMUSG00000085247		4930545L23Rik	0.035788	4.84549	0.994107
ENSMUSG00000085631		9630028H03Rik	1.25878	4.89984	0.797255
ENSMUSG00000039092		Sptlc3	-2.88331	4.92472	0.558227
ENSMUSG00000074753		Gm14092	1.25878	4.89984	0.797255
ENSMUSG00000086509		Nkx2-2os	-2.31068	4.94421	0.640249
ENSMUSG00000037034		Pax1	-2.55905	2.12546	0.22859
ENSMUSG00000051986		A530006G24Rik	-2.31068	4.94421	0.640249
ENSMUSG00000055177		Cstl1	0.324531	4.99212	0.948167
ENSMUSG00000027442		Cst8	-2.88331	4.92472	0.558227
ENSMUSG00000036924		Cst13	1.25878	4.89984	0.797255
ENSMUSG00000068062		Gm14164	-4.78086	3.33703	0.151952
ENSMUSG00000027468		Defb22	-2.31068	4.94421	0.640249
ENSMUSG00000027484		Bpifa5	0.324531	4.99212	0.948167
ENSMUSG00000027596		a	-2.47123	2.53608	0.329844
ENSMUSG00000087254		2310005A03Rik	-4.58131	3.41449	0.179685
ENSMUSG00000078957		1700060C20Rik	1.84056	4.86196	0.705012
ENSMUSG00000098765		Mir7685	-1.85136	4.45396	0.677654
ENSMUSG00000086496		Gm14204	1.03276	4.0165	0.797079
ENSMUSG00000037771		Slc32a1	-2.66467	3.57738	0.456352
ENSMUSG00000078949		R3hdml	-1.47109	4.91927	0.764905
ENSMUSG00000074596		Spint3	0.035788	4.84549	0.994107
ENSMUSG00000074595		Wfdc6a	-2.66467	3.57738	0.456352
ENSMUSG00000070530		Wfdc16	-0.898462	4.93878	0.855646
ENSMUSG00000070529		Wfdc10	1.25878	4.89984	0.797255
ENSMUSG00000105496		Mir7004	0.0494575	2.90146	0.9864
ENSMUSG00000045493		Bhlhe23	-4.62967	3.47281	0.182493
ENSMUSG00000070108		Mir500	0.324531	4.99212	0.948167
ENSMUSG00000100448		H2al1k	0.324531	4.99212	0.948167
ENSMUSG00000100714		2010308F09Rik	-2.31068	4.94421	0.640249
ENSMUSG00000031089		Slc6a14	1.25878	4.89984	0.797255
ENSMUSG00000096457		Gm10147	-2.31068	4.94421	0.640249
ENSMUSG00000073257		Gm10488	-0.540446	4.39077	0.902038
ENSMUSG00000087155		Gm15008	1.25878	4.89984	0.797255
ENSMUSG00000071772		Rhox3a	0.324531	4.99212	0.948167
ENSMUSG00000071769		Rhox3h	-1.94805	3.87155	0.614845
ENSMUSG00000095180		Rhox5	-5.72895	1.83426	0.00178834
ENSMUSG00000064137		Rhox8	0.324531	4.99212	0.948167
ENSMUSG00000092794		Mir3110	-2.95543	1.8795	0.115845
ENSMUSG00000078320		Tex13c1	-2.31068	4.94421	0.640249
ENSMUSG00000071764		Olfr1320	-4.58131	3.41449	0.179685
ENSMUSG00000036131		Frmd7	-2.88331	4.92472	0.558227
ENSMUSG00000076214		Mir717	1.25878	4.89984	0.797255
ENSMUSG00000065473		Mir19b-2	-3.45217	4.44672	0.437548
ENSMUSG00000065418		Mir322	0.618727	4.39722	0.8881
ENSMUSG00000079593		Gm14597	-2.31068	4.94421	0.640249
ENSMUSG00000071763		4933416I08Rik	-2.31068	4.94421	0.640249
ENSMUSG00000096127		Gm14625	-2.88331	4.92472	0.558227
ENSMUSG00000067860		Zic3	-0.202556	3.00711	0.946296
ENSMUSG00000071753		C230004F18Rik	1.84056	4.86196	0.705012
ENSMUSG00000045330		4933402E13Rik	-2.31068	4.94421	0.640249
ENSMUSG00000095782		Mir465c-1	0.035788	4.84549	0.994107
ENSMUSG00000096504		Mir465b-2	1.25878	4.89984	0.797255
ENSMUSG00000106409		Mir7092	-0.241786	3.29604	0.941523
ENSMUSG00000073094		Smim9	0.324531	4.99212	0.948167
ENSMUSG00000079525		Cldn34d	0.324531	4.99212	0.948167
ENSMUSG00000044121		5430402E10Rik	-0.898462	4.93878	0.855646
ENSMUSG00000035454		Samt3	0.324531	4.99212	0.948167
ENSMUSG00000057805		1700084M14Rik	-0.898462	4.93878	0.855646
ENSMUSG00000076398		Mir676	-3.45217	4.44672	0.437548
ENSMUSG00000019359		Gdpd2	1.84056	4.86196	0.705012
ENSMUSG00000076269		Mir374b	0.324531	4.99212	0.948167
ENSMUSG00000100364		1700121L16Rik	0.324531	4.99212	0.948167
ENSMUSG00000031230		Fgf16	0.324531	4.99212	0.948167
ENSMUSG00000052821		Cysltr1	1.25878	4.89984	0.797255
ENSMUSG00000031241		Tbx22	0.0816523	3.23928	0.97989
ENSMUSG00000081793		5730416F02Rik	0.444801	3.70972	0.904561
ENSMUSG00000048621		Gm6377	-3.25419	4.91543	0.507949
ENSMUSG00000034732		Pabpc5	-2.31068	4.94421	0.640249
ENSMUSG00000033578		Tmem35a	1.03276	4.0165	0.797079
ENSMUSG00000031409		Tceal6	-0.540446	4.39077	0.902038
ENSMUSG00000042282		Gucy2f	-2.31068	4.94421	0.640249
ENSMUSG00000090122		Kcne1l	-1.94805	3.87155	0.614845
ENSMUSG00000085584		Rtl9	-1.94805	3.87155	0.614845
ENSMUSG00000072934		Trpc5os	-3.45217	4.44672	0.437548
ENSMUSG00000094592		Gm15140	-2.31068	4.94421	0.640249
ENSMUSG00000096644		Magea1	0.324531	4.99212	0.948167
ENSMUSG00000083695		Rnf138rt1	1.25878	4.89984	0.797255
ENSMUSG00000031377		Bmx	-2.31068	4.94421	0.640249
ENSMUSG00000086860		Gm1720	-3.25419	4.91543	0.507949
ENSMUSG00000025255		Zfhx4	1.25878	4.89984	0.797255
ENSMUSG00000040329		Il7	1.61638	3.52694	0.64674
ENSMUSG00000100010		1700010I02Rik	1.25878	4.89984	0.797255
ENSMUSG00000052468		Pmp2	-2.40511	3.3863	0.47755
ENSMUSG00000104015		Gm10745	-2.31068	4.94421	0.640249
ENSMUSG00000027562		Car2	0.324531	4.99212	0.948167
ENSMUSG00000001865		Cpa3	0.324531	4.99212	0.948167
ENSMUSG00000039304		Tnfsf10	1.25878	4.89984	0.797255
ENSMUSG00000092990		Mir466q	-2.15087	2.25438	0.340041
ENSMUSG00000087625		4930419G24Rik	-2.31068	4.94421	0.640249
ENSMUSG00000105153		Gm3143	0.324531	4.99212	0.948167
ENSMUSG00000027713		1810062G17Rik	-3.48548	1.71299	0.0418778
ENSMUSG00000085007		Gm11549	1.25878	4.89984	0.797255
ENSMUSG00000106589		4931419H13Rik	0.035788	4.84549	0.994107
ENSMUSG00000100666		1700007F19Rik	-3.53222	4.83623	0.465166
ENSMUSG00000043441		Gpr149	0.324531	4.99212	0.948167
ENSMUSG00000043897		Vmn2r2	0.324531	4.99212	0.948167
ENSMUSG00000027776		Il12a	-5.77929	2.35949	0.0143102
ENSMUSG00000094763		Gm1647	-2.31068	4.94421	0.640249
ENSMUSG00000098207		Arl14	1.25878	4.89984	0.797255
ENSMUSG00000043461		Sptssb	0.368112	3.30364	0.911278
ENSMUSG00000103428		Gm20754	-3.25419	4.91543	0.507949
ENSMUSG00000034009		Rxfp1	0.618727	4.39722	0.8881
ENSMUSG00000033981		Gria2	1.25878	4.89984	0.797255
ENSMUSG00000028001		Fga	-2.31068	4.94421	0.640249
ENSMUSG00000041750		Cd1d2	-2.31068	4.94421	0.640249
ENSMUSG00000059994		Fcrl1	-3.78527	4.40384	0.390044
ENSMUSG00000092988		Mir3093	-3.78527	4.40384	0.390044
ENSMUSG00000074489		Bglap3	0.618727	4.39722	0.8881
ENSMUSG00000077996		Mir190b	-2.88331	4.92472	0.558227
ENSMUSG00000094018		S100a2	1.01892	3.32072	0.758967
ENSMUSG00000001020		S100a4	0.324531	4.99212	0.948167
ENSMUSG00000063767		S100a7a	-2.88331	4.92472	0.558227
ENSMUSG00000056071		S100a9	-2.88331	4.92472	0.558227
ENSMUSG00000068893		Sprr2a2	-4.11488	3.53883	0.244919
ENSMUSG00000074445		Sprr2a3	-2.31068	4.94421	0.640249
ENSMUSG00000042212		Sprr2d	0.324531	4.99212	0.948167
ENSMUSG00000027923		Lce1b	1.25878	4.89984	0.797255
ENSMUSG00000042124		Lce1f	0.324531	4.99212	0.948167
ENSMUSG00000027919		Lce1g	0.324531	4.99212	0.948167
ENSMUSG00000027913		Crct1	1.25878	4.89984	0.797255
ENSMUSG00000041984		Rptn	-3.53222	4.83623	0.465166
ENSMUSG00000063730		Hsd3b2	1.84056	4.86196	0.705012
ENSMUSG00000027869		Hsd3b6	-2.31068	4.94421	0.640249
ENSMUSG00000027871		Hsd3b1	0.324531	4.99212	0.948167
ENSMUSG00000051076		Vtcn1	-1.47109	4.91927	0.764905
ENSMUSG00000086745		Tspan2os	0.324531	4.99212	0.948167
ENSMUSG00000104835		Gm5547	2.25392	4.84284	0.641636
ENSMUSG00000043529		Olfr266	-2.88331	4.92472	0.558227
ENSMUSG00000049565		Aknad1	0.324531	4.99212	0.948167
ENSMUSG00000045326		Fndc7	0.324531	4.99212	0.948167
ENSMUSG00000097456		Gm16958	1.84056	4.86196	0.705012
ENSMUSG00000065447		Mir302d	-0.898462	4.93878	0.855646
ENSMUSG00000027967		Neurog2	-2.31068	4.94421	0.640249
ENSMUSG00000105816		D030025E07Rik	0.324531	4.99212	0.948167
ENSMUSG00000090306		Adh6-ps1	0.324531	4.99212	0.948167
ENSMUSG00000028262		Clca3a2	-2.31068	4.94421	0.640249
ENSMUSG00000092830		Mir3963	-2.31068	4.94421	0.640249
ENSMUSG00000039167		Adgrl4	-2.31068	4.94421	0.640249
ENSMUSG00000028360		Slc44a5	-0.898462	4.93878	0.855646
ENSMUSG00000028236		Sdr16c5	-0.350366	3.7029	0.924617
ENSMUSG00000071019		Sdr16c6	1.25878	4.89984	0.797255
ENSMUSG00000028240		Cyp7a1	-0.762358	2.99254	0.798914
ENSMUSG00000105333		Mir684-2	0.0363827	3.99438	0.992733
ENSMUSG00000040569		Slc26a7	1.84056	4.86196	0.705012
ENSMUSG00000056494		Cngb3	0.324531	4.99212	0.948167
ENSMUSG00000107859		Gm30731	-0.898462	4.93878	0.855646
ENSMUSG00000028259		Fhl5	0.444801	3.70972	0.904561
ENSMUSG00000028280		Gabrr1	-2.22923	1.79747	0.214899
ENSMUSG00000028298		Cga	0.324531	4.99212	0.948167
ENSMUSG00000078746		Fam205a4	0.324531	4.99212	0.948167
ENSMUSG00000073878		Gm13304	0.618727	4.39722	0.8881
ENSMUSG00000096826		Ccl27b	0.324531	4.99212	0.948167
ENSMUSG00000094686		Ccl21a	0.324531	4.99212	0.948167
ENSMUSG00000028460		Sit1	-2.88331	4.92472	0.558227
ENSMUSG00000111611		Olfr157	-0.898462	4.93878	0.855646
ENSMUSG00000071000		Olfr155	-2.31068	4.94421	0.640249
ENSMUSG00000073860		Gm829	-3.25419	4.91543	0.507949
ENSMUSG00000085876		Gm12409	-4.83778	2.97333	0.103725
ENSMUSG00000087844		Mir1958	0.054856	3.48034	0.987425
ENSMUSG00000070983		Olfr270	-1.47109	4.91927	0.764905
ENSMUSG00000087070		Gm12505	-3.25419	4.91543	0.507949
ENSMUSG00000070980		Actl7b	-0.898462	4.93878	0.855646
ENSMUSG00000087044		1700042G15Rik	-1.85136	4.45396	0.677654
ENSMUSG00000093293		Mir3095	-2.88331	4.92472	0.558227
ENSMUSG00000086952		Gm12596	-2.31068	4.94421	0.640249
ENSMUSG00000041333		Mup4	-5.1754	2.98255	0.0827008
ENSMUSG00000066154		Mup3	1.25878	4.89984	0.797255
ENSMUSG00000070102		Mir455	-1.94805	3.87155	0.614845
ENSMUSG00000038192		Cer1	-4.11488	3.53883	0.244919
ENSMUSG00000081501		Gm13286	-2.31068	4.94421	0.640249
ENSMUSG00000100505		Gm13283	1.25878	4.89984	0.797255
ENSMUSG00000096591		Gm13272	-3.45217	4.44672	0.437548
ENSMUSG00000095101		Gm13285	1.25878	4.89984	0.797255
ENSMUSG00000070908		Gm13288	0.324531	4.99212	0.948167
ENSMUSG00000085183		Gm12603	-2.31068	4.94421	0.640249
ENSMUSG00000098563		Mir6402	-3.25419	4.91543	0.507949
ENSMUSG00000078639		Gm12695	-2.88331	4.92472	0.558227
ENSMUSG00000035201		B020004J07Rik	0.324531	4.99212	0.948167
ENSMUSG00000085041		BB031773	1.25878	4.89984	0.797255
ENSMUSG00000025418		Bsnd	-2.88331	4.92472	0.558227
ENSMUSG00000076444		Mir761	0.618727	4.39722	0.8881
ENSMUSG00000034359		Skint2	-2.31068	4.94421	0.640249
ENSMUSG00000028716		Pdzk1ip1	0.324531	4.99212	0.948167
ENSMUSG00000066072		Cyp4a10	-4.58131	3.41449	0.179685
ENSMUSG00000043383		Olfr1342	1.84056	4.86196	0.705012
ENSMUSG00000046790		Olfr1341	1.25878	4.89984	0.797255
ENSMUSG00000066061		Olfr1335	-2.14365	4.08056	0.599352
ENSMUSG00000091297		Gm8439	-2.31068	4.94421	0.640249
ENSMUSG00000084757		1700057H15Rik	-4.58131	3.41449	0.179685
ENSMUSG00000094403		Mir692-2	-3.38675	3.03682	0.264753
ENSMUSG00000028859		Csf3r	-2.40732	3.79926	0.526324
ENSMUSG00000042357		Gjb5	-4.26879	3.83264	0.265365
ENSMUSG00000048686		Hmgb4	-2.31068	4.94421	0.640249
ENSMUSG00000085717		Hmgb4os	-3.45217	4.44672	0.437548
ENSMUSG00000050493		Fam167b	-5.45002	2.54725	0.0323897
ENSMUSG00000073747		Gm7534	-2.31068	4.94421	0.640249
ENSMUSG00000085833		Gm13003	0.324531	4.99212	0.948167
ENSMUSG00000028751		Pla2g2e	-1.33165	2.4207	0.582243
ENSMUSG00000028738		Tas1r2	-2.94705	2.30361	0.200786
ENSMUSG00000087045		4930515B02Rik	-4.99487	2.81506	0.0760067
ENSMUSG00000087698		Gm13031	-3.25419	4.91543	0.507949
ENSMUSG00000006216		Clcnkb	-0.973065	3.57828	0.785671
ENSMUSG00000062478		Ctrc	-2.88331	4.92472	0.558227
ENSMUSG00000085761		4930455G09Rik	-1.47109	4.91927	0.764905
ENSMUSG00000046262		C87977	0.324531	4.99212	0.948167
ENSMUSG00000073721		Pramef20	-2.31068	4.94421	0.640249
ENSMUSG00000070577		Gm572	0.035788	4.84549	0.994107
ENSMUSG00000078492		1700045H11Rik	-1.47109	4.91927	0.764905
ENSMUSG00000051276		Actrt2	-4.11488	3.53883	0.244919
ENSMUSG00000087381		Gm16008	0.324531	4.99212	0.948167
ENSMUSG00000041954		Tnfrsf18	-1.94805	3.87155	0.614845
ENSMUSG00000065549		Mir200b	1.25878	4.89984	0.797255
ENSMUSG00000092094		Zfp804b	2.57575	4.41832	0.559913
ENSMUSG00000012428		Steap4	-0.202556	3.00711	0.946296
ENSMUSG00000038204		Asb10	-1.75717	1.77175	0.321309
ENSMUSG00000067700		Gm5862	1.03276	4.0165	0.797079
ENSMUSG00000073119		Speer4a	1.03276	4.0165	0.797079
ENSMUSG00000067698		Gm10220	0.324531	4.99212	0.948167
ENSMUSG00000029182		1700001C02Rik	-2.31068	4.94421	0.640249
ENSMUSG00000093097		Mir3097	-0.898462	4.93878	0.855646
ENSMUSG00000049691		Nkx3-2	-4.43016	2.24486	0.0484425
ENSMUSG00000029092		D5Ertd615e	-1.21596	3.71996	0.743764
ENSMUSG00000029167		Ppargc1a	2.25392	4.84284	0.641636
ENSMUSG00000052295		8030423F21Rik	-2.31068	4.94421	0.640249
ENSMUSG00000107014		1700126H18Rik	-2.31068	4.94421	0.640249
ENSMUSG00000012520		Phox2b	-2.88331	4.92472	0.558227
ENSMUSG00000063935		Zar1	0.324531	4.99212	0.948167
ENSMUSG00000060204		Gm5868	-2.88331	4.92472	0.558227
ENSMUSG00000029154		Cwh43	-0.898462	4.93878	0.855646
ENSMUSG00000029155		Spata18	-3.45217	4.44672	0.437548
ENSMUSG00000072874		Gm6116	-2.31068	4.94421	0.640249
ENSMUSG00000099060		Mir7025	-4.26879	3.83264	0.265365
ENSMUSG00000029236		Nmu	-0.540446	4.39077	0.902038
ENSMUSG00000061184		Tmprss11c	-2.88331	4.92472	0.558227
ENSMUSG00000079451		Tmprss11g	-1.47109	4.91927	0.764905
ENSMUSG00000057425		Ugt2b37	-3.85681	3.79105	0.30899
ENSMUSG00000001622		Csn3	2.25392	4.84284	0.641636
ENSMUSG00000029282		Amtn	2.8387	4.10613	0.489356
ENSMUSG00000029288		Ambn	-1.85136	4.45396	0.677654
ENSMUSG00000035540		Gc	-1.94923	3.1499	0.536033
ENSMUSG00000029368		Alb	-2.31068	4.94421	0.640249
ENSMUSG00000070690		5830473C10Rik	-2.3715	2.20677	0.282533
ENSMUSG00000029371		Cxcl5	-2.447	2.81787	0.385183
ENSMUSG00000029372		Ppbp	0.324531	4.99212	0.948167
ENSMUSG00000058427		Cxcl2	-1.85136	4.45396	0.677654
ENSMUSG00000107198		Gm19619	-2.31068	4.94421	0.640249
ENSMUSG00000101978		1700063O14Rik	-3.85681	3.79105	0.30899
ENSMUSG00000060183		Cxcl11	-4.46056	3.63494	0.219772
ENSMUSG00000099160		Mir6415	0.035788	4.84549	0.994107
ENSMUSG00000079423		Gm3286	-3.45217	4.44672	0.437548
ENSMUSG00000023078		Cxcl13	-2.88331	4.92472	0.558227
ENSMUSG00000106357		Gm8013	-0.898462	4.93878	0.855646
ENSMUSG00000029335		Bmp3	0.035788	4.84549	0.994107
ENSMUSG00000100157		2310034O05Rik	-1.44812	2.0196	0.473354
ENSMUSG00000104956		4930429D17Rik	-4.2146	2.41196	0.0805718
ENSMUSG00000034528		Hsd17b13	-2.66467	3.57738	0.456352
ENSMUSG00000029307		Dmp1	-1.95563	2.8157	0.48734
ENSMUSG00000106333		4930428O21Rik	0.324531	4.99212	0.948167
ENSMUSG00000004821		Tmed11	-2.88331	4.92472	0.558227
ENSMUSG00000048215		A630023P12Rik	-0.923408	4.00381	0.8176
ENSMUSG00000052848		C130026L21Rik	-5.5858	1.86063	0.00268115
ENSMUSG00000101683		1700028D13Rik	-3.89845	2.51738	0.121475
ENSMUSG00000097962		1700034G24Rik	-2.26705	2.25289	0.314278
ENSMUSG00000042240		Crybb2	-3.45217	4.44672	0.437548
ENSMUSG00000053873		Aym1	0.324531	4.99212	0.948167
ENSMUSG00000098656		Mir7028	-2.67785	3.19126	0.401401
ENSMUSG00000086715		B230112J18Rik	-0.724301	2.70753	0.789074
ENSMUSG00000041548		Hspb8	-3.41993	2.7527	0.214091
ENSMUSG00000086219		Srrm4os	-2.31068	4.94421	0.640249
ENSMUSG00000029596		Sdsl	-2.31068	4.94421	0.640249
ENSMUSG00000032623		Oas1d	-5.19316	1.97587	0.00858161
ENSMUSG00000029608		Rph3a	-5.98539	2.26529	0.00823657
ENSMUSG00000029437		Il31	-4.11488	3.53883	0.244919
ENSMUSG00000029431		B3gnt4	-2.31068	4.94421	0.640249
ENSMUSG00000105490		4933438B17Rik	-0.898462	4.93878	0.855646
ENSMUSG00000106323		Mir7228	-2.31068	4.94421	0.640249
ENSMUSG00000008843		Cldn13	-2.88331	4.92472	0.558227
ENSMUSG00000070464		Ccl26	-3.25419	4.91543	0.507949
ENSMUSG00000004814		Ccl24	-0.898462	4.93878	0.855646
ENSMUSG00000099145		Mir8116	0.0698246	3.1494	0.982312
ENSMUSG00000029727		Cyp3a13	1.25878	4.89984	0.797255
ENSMUSG00000056966		Gjc3	3.06102	3.86687	0.428593
ENSMUSG00000075593		Gal3st4	-0.898462	4.93878	0.855646
ENSMUSG00000094504		Gm5294	-4.52225	3.20129	0.157764
ENSMUSG00000039533		Mmd2	-3.45217	4.44672	0.437548
ENSMUSG00000029620		1700018F24Rik	-2.31068	4.94421	0.640249
ENSMUSG00000053129		Gsx1	-2.88331	4.92472	0.558227
ENSMUSG00000029644		Pdx1	-7.08632	1.89235	0.000180598
ENSMUSG00000085740		4930505K14Rik	-4.99487	2.81506	0.0760067
ENSMUSG00000079069		8430423G03Rik	0.324531	4.99212	0.948167
ENSMUSG00000060063		Alox5ap	-4.68883	3.07763	0.127629
ENSMUSG00000029659		Medag	-3.20797	1.77797	0.0711859
ENSMUSG00000107132		Gm15997	0.324531	4.99212	0.948167
ENSMUSG00000056586		Zar1l	-4.46056	3.63494	0.219772
ENSMUSG00000091794		Vmn2r18	-0.898462	4.93878	0.855646
ENSMUSG00000106779		Gm8579	-2.31068	4.94421	0.640249
ENSMUSG00000029664		Tfpi2	0.324531	4.99212	0.948167
ENSMUSG00000029663		Gngt1	1.25878	4.89984	0.797255
ENSMUSG00000107681		4930528H21Rik	-0.898462	4.93878	0.855646
ENSMUSG00000094868		Dlx6os2	-4.58131	3.41449	0.179685
ENSMUSG00000046178		Nxph1	-5.62359	2.44073	0.0212193
ENSMUSG00000085171		D830026I12Rik	0.324531	4.99212	0.948167
ENSMUSG00000000058		Cav2	-1.14165	2.81052	0.684591
ENSMUSG00000029706		Pax4	0.618727	4.39722	0.8881
ENSMUSG00000076361		Mir182	-5.10945	2.0084	0.010958
ENSMUSG00000085470		1700012C14Rik	-1.94805	3.87155	0.614845
ENSMUSG00000039070		Cpa4	-3.85681	3.79105	0.30899
ENSMUSG00000029788		Cpa5	0.035788	4.84549	0.994107
ENSMUSG00000065604		Mir29b-1	0.324531	4.99212	0.948167
ENSMUSG00000086763		Plxna4os1	1.25878	4.89984	0.797255
ENSMUSG00000047420		Fam180a	0.324531	4.99212	0.948167
ENSMUSG00000107341		1700065J11Rik	-2.88331	4.92472	0.558227
ENSMUSG00000073154		9330158H04Rik	0.324531	4.99212	0.948167
ENSMUSG00000029838		Ptn	-3.05484	2.20568	0.166056
ENSMUSG00000058250		Tas2r138	1.25878	4.89984	0.797255
ENSMUSG00000029882		2210010C04Rik	1.25878	4.89984	0.797255
ENSMUSG00000029866		Kel	-3.53222	4.83623	0.465166
ENSMUSG00000068574		Olfr458	0.623349	3.15992	0.843618
ENSMUSG00000064262		Gimap8	0.324531	4.99212	0.948167
ENSMUSG00000039215		Svs1	-2.31068	4.94421	0.640249
ENSMUSG00000107667		C530044C16Rik	-2.88331	4.92472	0.558227
ENSMUSG00000038236		Hoxa7	-1.94805	3.87155	0.614845
ENSMUSG00000038210		Hoxa11	-2.58019	2.73508	0.345492
ENSMUSG00000086427		Hoxa11os	-2.88331	4.92472	0.558227
ENSMUSG00000055408		Hottip	-2.31068	4.94421	0.640249
ENSMUSG00000108060		4921529L05Rik	-3.0711	3.25927	0.346055
ENSMUSG00000003477		Inmt	0.324531	4.99212	0.948167
ENSMUSG00000037984		Neurod6	1.84056	4.86196	0.705012
ENSMUSG00000093696		Vmn1r7	0.324531	4.99212	0.948167
ENSMUSG00000061208		Vmn1r8	-1.94805	3.87155	0.614845
ENSMUSG00000044162		Tnip3	-2.31068	4.94421	0.640249
ENSMUSG00000051896		Tex37	-2.31068	4.94421	0.640249
ENSMUSG00000023140		Reg2	-2.88331	4.92472	0.558227
ENSMUSG00000052581		Lrrtm4	0.324531	4.99212	0.948167
ENSMUSG00000101404		1700009C05Rik	1.84056	4.86196	0.705012
ENSMUSG00000014542		Clec4f	0.324531	4.99212	0.948167
ENSMUSG00000051262		Nat8f3	0.760998	3.49299	0.827535
ENSMUSG00000030004		Nat8	-0.898462	4.93878	0.855646
ENSMUSG00000030050		Gkn1	-2.88331	4.92472	0.558227
ENSMUSG00000057592		Vmn1r48	0.324531	4.99212	0.948167
ENSMUSG00000049694		BC048671	1.84056	4.86196	0.705012
ENSMUSG00000059187		Fam19a1	0.324531	4.99212	0.948167
ENSMUSG00000044086		Lmod3	0.0816523	3.23928	0.97989
ENSMUSG00000064293		Cntn4	1.25878	4.89984	0.797255
ENSMUSG00000105697		Mir7661	-1.21596	3.71996	0.743764
ENSMUSG00000053391		Olfr211	0.324531	4.99212	0.948167
ENSMUSG00000107637		1700069P05Rik	-3.41947	2.71694	0.208183
ENSMUSG00000030109		Slc6a12	-2.88331	4.92472	0.558227
ENSMUSG00000030114		Klrg1	0.324531	4.99212	0.948167
ENSMUSG00000040627		Aicda	-5.43163	2.54949	0.0331321
ENSMUSG00000030148		Clec4a2	-0.898462	4.93878	0.855646
ENSMUSG00000008845		Cd163	-1.85136	4.45396	0.677654
ENSMUSG00000079346		1700013D24Rik	0.324531	4.99212	0.948167
ENSMUSG00000098470		C1rb	-0.512159	3.13318	0.870154
ENSMUSG00000065474		Mir141	0.324531	4.99212	0.948167
ENSMUSG00000038115		Ano2	-3.67981	2.62044	0.160238
ENSMUSG00000107153		Gm38404	-3.78527	4.40384	0.390044
ENSMUSG00000090164		BC035044	-2.88331	4.92472	0.558227
ENSMUSG00000030155		Clec2e	-3.53222	4.83623	0.465166
ENSMUSG00000050241		Klre1	-2.40732	3.79926	0.526324
ENSMUSG00000056901		Tas2r102	1.25878	4.89984	0.797255
ENSMUSG00000044378		Slc15a5	1.73944	2.87317	0.544908
ENSMUSG00000089957		A830011K09Rik	0.324531	4.99212	0.948167
ENSMUSG00000030228		Pik3c2g	-3.53222	4.83623	0.465166
ENSMUSG00000041791		Capza3	-4.04739	4.0803	0.32123
ENSMUSG00000030235		Slco1c1	0.324531	4.99212	0.948167
ENSMUSG00000063975		Slco1a5	0.444801	3.70972	0.904561
ENSMUSG00000030247		Kcnj8	-2.31068	4.94421	0.640249
ENSMUSG00000072683		Gm7457	-2.31068	4.94421	0.640249
ENSMUSG00000072679		D6Ertd474e	1.84056	4.86196	0.705012
ENSMUSG00000085600		E330012B07Rik	0.324531	4.99212	0.948167
ENSMUSG00000048776		Pthlh	-6.51333	2.07362	0.00168346
ENSMUSG00000077815		Mir290a	-2.31068	4.94421	0.640249
ENSMUSG00000030427		Lilra6	-2.31068	4.94421	0.640249
ENSMUSG00000035429		Ptprh	0.324531	4.99212	0.948167
ENSMUSG00000091652		Vmn1r57	-4.58131	3.41449	0.179685
ENSMUSG00000034660		Galp	-2.31068	4.94421	0.640249
ENSMUSG00000094098		Vmn2r44	-3.45217	4.44672	0.437548
ENSMUSG00000043308		Vmn1r75	0.324531	4.99212	0.948167
ENSMUSG00000096735		Vmn1r79	1.35394	3.73907	0.717272
ENSMUSG00000066803		Vmn1r84	-2.88331	4.92472	0.558227
ENSMUSG00000091045		Vmn2r55	-3.45217	4.44672	0.437548
ENSMUSG00000090762		Vmn2r56	-0.540446	4.39077	0.902038
ENSMUSG00000041578		Crx	-2.31068	4.94421	0.640249
ENSMUSG00000053228		Ceacam3	-2.31068	4.94421	0.640249
ENSMUSG00000004542		Psg19	-3.79485	1.89794	0.0455586
ENSMUSG00000030484		Lypd5	-2.31068	4.94421	0.640249
ENSMUSG00000054342		Kcnn4	-3.87415	1.29433	0.00276088
ENSMUSG00000057454		Lypd3	-0.540446	4.39077	0.902038
ENSMUSG00000058717		Gm4763	0.324531	4.99212	0.948167
ENSMUSG00000052212		Cd177	0.324531	4.99212	0.948167
ENSMUSG00000054169		Ceacam10	1.42507	3.06107	0.64154
ENSMUSG00000011350		Gm5893	-4.83778	2.97333	0.103725
ENSMUSG00000098325		Mir7048	-1.83957	1.97138	0.350747
ENSMUSG00000030483		Cyp2b10	-3.55731	2.63335	0.176738
ENSMUSG00000074254		Cyp2a4	0.324531	4.99212	0.948167
ENSMUSG00000040650		Cyp2b23	-2.88331	4.92472	0.558227
ENSMUSG00000046750		Selenov	1.84056	4.86196	0.705012
ENSMUSG00000006311		Etv2	-2.64275	1.63676	0.106392
ENSMUSG00000074199		Krtdap	1.25878	4.89984	0.797255
ENSMUSG00000019429		Ffar3	0.035788	4.84549	0.994107
ENSMUSG00000100985		Gm10640	-3.85681	3.79105	0.30899
ENSMUSG00000036521		Scgb2b2	1.25878	4.89984	0.797255
ENSMUSG00000091528		Gm9268	-2.88331	4.92472	0.558227
ENSMUSG00000004612		Nkg7	-2.31068	4.94421	0.640249
ENSMUSG00000038973		Cldnd2	1.25878	4.89984	0.797255
ENSMUSG00000004609		Cd33	-1.15921	2.49948	0.642806
ENSMUSG00000055193		Klk15	2.25392	4.84284	0.641636
ENSMUSG00000060161		Klk1b7-ps	-1.94805	3.87155	0.614845
ENSMUSG00000066515		Klk1b3	-3.53222	4.83623	0.465166
ENSMUSG00000066512		Klk1b5	0.324531	4.99212	0.948167
ENSMUSG00000038670		Mybpc2	-1.96348	2.08876	0.347206
ENSMUSG00000030827		Fgf21	-1.47109	4.91927	0.764905
ENSMUSG00000074115		Saa1	-3.45217	4.44672	0.437548
ENSMUSG00000056509		Gm9999	-2.66467	3.57738	0.456352
ENSMUSG00000030470		Csrp3	1.84056	4.86196	0.705012
ENSMUSG00000030507		Dbx1	-4.58131	3.41449	0.179685
ENSMUSG00000039728		Slc6a5	-0.898462	4.93878	0.855646
ENSMUSG00000030500		Slc17a6	-1.47109	4.91927	0.764905
ENSMUSG00000055048		Gm9962	-2.31068	4.94421	0.640249
ENSMUSG00000065568		Mir344	0.324531	4.99212	0.948167
ENSMUSG00000097682		4930554H23Rik	0.324531	4.99212	0.948167
ENSMUSG00000086628		Gm16157	-3.78527	4.40384	0.390044
ENSMUSG00000100005		B130024G19Rik	1.25878	4.89984	0.797255
ENSMUSG00000108480		Gm36633	1.25878	4.89984	0.797255
ENSMUSG00000065609		Mir7-2	-2.88331	4.92472	0.558227
ENSMUSG00000061877		BC048679	-2.31068	4.94421	0.640249
ENSMUSG00000109145		Gm20744	-3.25419	4.91543	0.507949
ENSMUSG00000109106		4933430H16Rik	-2.31068	4.94421	0.640249
ENSMUSG00000011154		Cfap161	0.324531	4.99212	0.948167
ENSMUSG00000090362		Vmn2r79	1.84056	4.86196	0.705012
ENSMUSG00000109311		AI314278	-1.85136	4.45396	0.677654
ENSMUSG00000099030		Mir6394	1.25878	4.89984	0.797255
ENSMUSG00000085751		Gm15412	-3.45217	4.44672	0.437548
ENSMUSG00000074003		Gucy2d	-2.88331	4.92472	0.558227
ENSMUSG00000073998		Olfr520	1.25878	4.89984	0.797255
ENSMUSG00000110195		Pde2a	-1.74454	2.23833	0.435747
ENSMUSG00000092517		Art2a-ps	-2.31068	4.94421	0.640249
ENSMUSG00000030651		Art2b	-2.31068	4.94421	0.640249
ENSMUSG00000073977		Olfr549	-2.88331	4.92472	0.558227
ENSMUSG00000066273		Olfr33	-2.14365	4.08056	0.599352
ENSMUSG00000043366		Olfr78	-1.47109	4.91927	0.764905
ENSMUSG00000058976		Usp17lc	0.324531	4.99212	0.948167
ENSMUSG00000047535		Olfr67	-2.31068	4.94421	0.640249
ENSMUSG00000051437		Ubqlnl	1.25878	4.89984	0.797255
ENSMUSG00000042909		Olfr648	-3.25419	4.91543	0.507949
ENSMUSG00000073917		Olfr665	-2.31068	4.94421	0.640249
ENSMUSG00000073915		Olfr676	1.25878	4.89984	0.797255
ENSMUSG00000086414		Gm15645	1.25878	4.89984	0.797255
ENSMUSG00000070417		Olfr2	-3.45217	4.44672	0.437548
ENSMUSG00000060503		Olfr715	-2.88331	4.92472	0.558227
ENSMUSG00000058244		Olfr506	0.324531	4.99212	0.948167
ENSMUSG00000096209		Olfr510	0.324531	4.99212	0.948167
ENSMUSG00000051200		Olfr513	-2.31068	4.94421	0.640249
ENSMUSG00000030666		Calcb	-2.88331	4.92472	0.558227
ENSMUSG00000030954		Gp2	0.324531	4.99212	0.948167
ENSMUSG00000109414		4930505K13Rik	-2.31068	4.94421	0.640249
ENSMUSG00000062017		Abca14	-2.31068	4.94421	0.640249
ENSMUSG00000044141		E130201H02Rik	-4.46056	3.63494	0.219772
ENSMUSG00000046321		Hs3st2	-1.89421	2.42661	0.435038
ENSMUSG00000044701		Il27	0.324531	4.99212	0.948167
ENSMUSG00000108354		4931431B13Rik	0.324531	4.99212	0.948167
ENSMUSG00000100759		1700029B22Rik	0.324531	4.99212	0.948167
ENSMUSG00000030976		Tex36	-1.47109	4.91927	0.764905
ENSMUSG00000030994		D7Ertd443e	-3.25419	4.91543	0.507949
ENSMUSG00000073804		Nps	1.84056	4.86196	0.705012
ENSMUSG00000048377		Foxi2	1.84056	4.86196	0.705012
ENSMUSG00000088141		Mir1962	-0.898462	4.93878	0.855646
ENSMUSG00000110027		C030029H02Rik	1.25878	4.89984	0.797255
ENSMUSG00000109633		C230079O03Rik	-2.31068	4.94421	0.640249
ENSMUSG00000025475		Adgra1	-4.04739	4.0803	0.32123
ENSMUSG00000051051		Olfr523	-2.31068	4.94421	0.640249
ENSMUSG00000050366		Olfr524	0.324531	4.99212	0.948167
ENSMUSG00000093942		Olfr46	1.25878	4.89984	0.797255
ENSMUSG00000096069		Olfr61	0.324531	4.99212	0.948167
ENSMUSG00000057997		Olfr541	-4.58131	3.41449	0.179685
ENSMUSG00000054759		Krtap5-2	-2.88331	4.92472	0.558227
ENSMUSG00000045236		Krtap5-4	-2.31068	4.94421	0.640249
ENSMUSG00000031098		Syt8	-3.85681	3.79105	0.30899
ENSMUSG00000061723		Tnnt3	-1.73467	3.30209	0.599357
ENSMUSG00000098593		Mir7064	-2.15061	2.70658	0.426855
ENSMUSG00000031073		Fgf15	-2.88331	4.92472	0.558227
ENSMUSG00000019762		Iyd	-2.31068	4.94421	0.640249
ENSMUSG00000000766		Oprm1	-0.960187	2.59246	0.711102
ENSMUSG00000093060		Mir5104	0.324531	4.99212	0.948167
ENSMUSG00000019828		Grm1	-0.898462	4.93878	0.855646
ENSMUSG00000056716		Gm5420	0.324531	4.99212	0.948167
ENSMUSG00000037440		Vnn1	-2.67785	3.19126	0.401401
ENSMUSG00000049420		Tmem200a	-1.47109	4.91927	0.764905
ENSMUSG00000049872		Fam26e	1.25878	4.89984	0.797255
ENSMUSG00000046031		Fam26f	-1.61089	2.25678	0.475349
ENSMUSG00000063428		Ddo	-1.48112	3.49032	0.67131
ENSMUSG00000046922		Gpr6	0.035788	4.84549	0.994107
ENSMUSG00000091370		5730435O14Rik	-5.91045	2.56199	0.0210563
ENSMUSG00000093298		Mir3473b	-6.27371	2.24805	0.00525877
ENSMUSG00000019913		Sim1	-1.47109	4.91927	0.764905
ENSMUSG00000112148		Lilrb4a	-1.21596	3.71996	0.743764
ENSMUSG00000019909		Fam162b	0.324531	4.99212	0.948167
ENSMUSG00000097370		4930467K11Rik	2.03048	3.21853	0.528124
ENSMUSG00000009646		Pla2g12b	1.84056	4.86196	0.705012
ENSMUSG00000105468		Mir6906	-2.31068	4.94421	0.640249
ENSMUSG00000099279		Mir6408	-2.88331	4.92472	0.558227
ENSMUSG00000080526		Mir466j	-2.31068	4.94421	0.640249
ENSMUSG00000093568		Gm20611	-4.04739	4.0803	0.32123
ENSMUSG00000000731		Aire	-3.25419	4.91543	0.507949
ENSMUSG00000098279		Mir6908	-2.31068	4.94421	0.640249
ENSMUSG00000005355		Casp14	0.324531	4.99212	0.948167
ENSMUSG00000094080		Olfr8	-2.88331	4.92472	0.558227
ENSMUSG00000042774		Olfr1353	-2.31068	4.94421	0.640249
ENSMUSG00000091381		Vmn2r83	-2.67785	3.19126	0.401401
ENSMUSG00000035963		Odf3l2	0.0363827	3.99438	0.992733
ENSMUSG00000004939		Nmrk2	0.324531	4.99212	0.948167
ENSMUSG00000097076		Platr7	-0.898462	4.93878	0.855646
ENSMUSG00000020051		Pah	-1.47109	4.91927	0.764905
ENSMUSG00000047638		Nr1h4	0.324531	4.99212	0.948167
ENSMUSG00000090159		Gm8580	-4.26879	3.83264	0.265365
ENSMUSG00000085723		Gm15915	-3.67981	2.62044	0.160238
ENSMUSG00000053420		Gm4792	-2.31068	4.94421	0.640249
ENSMUSG00000056912		1700017N19Rik	1.25878	4.89984	0.797255
ENSMUSG00000044921		Rassf9	-2.31068	4.94421	0.640249
ENSMUSG00000000435		Myf5	0.324531	4.99212	0.948167
ENSMUSG00000091455		Otogl	0.324531	4.99212	0.948167
ENSMUSG00000112533		Gm20758	-3.0711	3.25927	0.346055
ENSMUSG00000050663		Trhde	1.25878	4.89984	0.797255
ENSMUSG00000112924		4930579P08Rik	-2.31068	4.94421	0.640249
ENSMUSG00000112230		Ifngas1	-2.31068	4.94421	0.640249
ENSMUSG00000100681		1700064J06Rik	0.324531	4.99212	0.948167
ENSMUSG00000090191		9230105E05Rik	-2.98765	1.53794	0.0520603
ENSMUSG00000076448		Mir763	-2.88331	4.92472	0.558227
ENSMUSG00000044544		4921513I03Rik	-4.46056	3.63494	0.219772
ENSMUSG00000111952		Gm4489	-1.73467	3.30209	0.599357
ENSMUSG00000054031		Rdh18-ps	-3.45217	4.44672	0.437548
ENSMUSG00000025383		Il23a	-1.48112	3.49032	0.67131
ENSMUSG00000094347		Olfr784	1.25878	4.89984	0.797255
ENSMUSG00000052818		Olfr813	0.324531	4.99212	0.948167
ENSMUSG00000048015		Neurod4	0.324531	4.99212	0.948167
ENSMUSG00000092162		Vmn2r86	-3.25419	4.91543	0.507949
ENSMUSG00000031494		Cd209a	1.84056	4.86196	0.705012
ENSMUSG00000065987		Cd209b	-3.45217	4.44672	0.437548
ENSMUSG00000108848		4933430N04Rik	-0.898462	4.93878	0.855646
ENSMUSG00000109215		4930453L07Rik	0.0363827	3.99438	0.992733
ENSMUSG00000079157		Fam155a	-2.31068	4.94421	0.640249
ENSMUSG00000109089		4833411C07Rik	-4.717	3.04781	0.121702
ENSMUSG00000038917		3930402G23Rik	-4.95322	1.26204	8.68095e-05
ENSMUSG00000031444		F10	1.84056	4.86196	0.705012
ENSMUSG00000098532		Mir7065	-1.47109	4.91927	0.764905
ENSMUSG00000059463		Spag11b	0.324531	4.99212	0.948167
ENSMUSG00000096265		4930467E23Rik	0.324531	4.99212	0.948167
ENSMUSG00000074449		Gm15319	-0.898462	4.93878	0.855646
ENSMUSG00000063672		Nkx6-3	-5.72724	2.44419	0.019119
ENSMUSG00000031549		Ido2	-0.898462	4.93878	0.855646
ENSMUSG00000110140		5430421F17Rik	-4.91774	3.22085	0.1268
ENSMUSG00000110372		Gm8096	-5.11711	2.733	0.0611598
ENSMUSG00000109915		7420700N18Rik	-1.21596	3.71996	0.743764
ENSMUSG00000031603		Fgf20	0.324531	4.99212	0.948167
ENSMUSG00000102046		2810404M03Rik	-2.31068	4.94421	0.640249
ENSMUSG00000097910		5033428I22Rik	-2.31068	4.94421	0.640249
ENSMUSG00000049946		BC030500	2.57575	4.41832	0.559913
ENSMUSG00000079042		Apela	-1.37823	2.99403	0.645282
ENSMUSG00000095026		Gm3336	-1.32164	2.68766	0.622901
ENSMUSG00000031688		Pou4f2	1.25878	4.89984	0.797255
ENSMUSG00000098823		Mir8111	1.25878	4.89984	0.797255
ENSMUSG00000005465		Il27ra	-2.59159	1.65654	0.117709
ENSMUSG00000098388		Mir8109	-2.31068	4.94421	0.640249
ENSMUSG00000099078		Mir8110	-2.31068	4.94421	0.640249
ENSMUSG00000031738		Irx6	1.25878	4.89984	0.797255
ENSMUSG00000058019		Ces5a	-3.78527	4.40384	0.390044
ENSMUSG00000097194		9330175E14Rik	-3.21521	1.62792	0.0482638
ENSMUSG00000061577		Adgrg5	-2.31068	4.94421	0.640249
ENSMUSG00000060470		Adgrg3	-5.35602	2.61825	0.0407907
ENSMUSG00000031789		Cngb1	-4.83778	2.97333	0.103725
ENSMUSG00000036510		Cdh8	2.8387	4.10613	0.489356
ENSMUSG00000110336		4933400L20Rik	0.324531	4.99212	0.948167
ENSMUSG00000035785		Cmtm2b	1.25878	4.89984	0.797255
ENSMUSG00000069922		Ces3a	-2.31068	4.94421	0.640249
ENSMUSG00000044287		Nrn1l	-0.898462	4.93878	0.855646
ENSMUSG00000008874		Clec3a	-0.898462	4.93878	0.855646
ENSMUSG00000098483		Mir7078	-1.47109	4.91927	0.764905
ENSMUSG00000097919		Gm27021	-3.53222	4.83623	0.465166
ENSMUSG00000098500		Mir6396	-2.31068	4.94421	0.640249
ENSMUSG00000096335		n-R5s108	-0.993865	1.87611	0.596287
ENSMUSG00000031980		Agt	0.261826	2.81076	0.925784
ENSMUSG00000031981		Capn9	-3.26928	2.83154	0.248256
ENSMUSG00000110629		4930567H12Rik	1.25878	4.89984	0.797255
ENSMUSG00000096488		Gm10409	-1.56353	2.88016	0.587225
ENSMUSG00000072739		Gm10408	-3.78527	4.40384	0.390044
ENSMUSG00000096197		4930555G01Rik	-2.31068	4.94421	0.640249
ENSMUSG00000095295		Gm3488	0.0494575	2.90146	0.9864
ENSMUSG00000097898		4930455B14Rik	0.324531	4.99212	0.948167
ENSMUSG00000095024		Gm5458	-2.88331	4.92472	0.558227
ENSMUSG00000023387		Kcnk16	-4.717	3.04781	0.121702
ENSMUSG00000072676		Tmem254a	-0.898462	4.93878	0.855646
ENSMUSG00000041730		Prrxl1	0.324531	4.99212	0.948167
ENSMUSG00000078127		Fam170b	-4.58131	3.41449	0.179685
ENSMUSG00000043681		Fam25c	0.324531	4.99212	0.948167
ENSMUSG00000065481		Mir346	0.324531	4.99212	0.948167
ENSMUSG00000021795		Sftpd	-2.88331	4.92472	0.558227
ENSMUSG00000072601		Ear1	-2.88331	4.92472	0.558227
ENSMUSG00000091923		Gm8267	-2.31068	4.94421	0.640249
ENSMUSG00000037759		Ptger2	-3.25419	4.91543	0.507949
ENSMUSG00000021848		Otx2	-6.62649	2.07013	0.00136952
ENSMUSG00000052382		Rnase9	-3.29911	2.14937	0.124804
ENSMUSG00000035932		Olfr750	-4.11488	3.53883	0.244919
ENSMUSG00000070448		Vmn2r89	-3.25419	4.91543	0.507949
ENSMUSG00000057564		Olfr1508	1.84056	4.86196	0.705012
ENSMUSG00000040770		Il25	-2.40732	3.79926	0.526324
ENSMUSG00000097652		Mhrt	-3.79344	2.56594	0.139305
ENSMUSG00000077928		Mir208b	-3.45217	4.44672	0.437548
ENSMUSG00000022209		Dhrs2	-5.11711	2.733	0.0611598
ENSMUSG00000046908		Ltb4r1	-3.78527	4.40384	0.390044
ENSMUSG00000040314		Ctsg	-6.19612	2.47319	0.0122343
ENSMUSG00000040055		Gjb6	-2.03136	2.32506	0.382291
ENSMUSG00000053868		Gm5142	-0.898462	4.93878	0.855646
ENSMUSG00000092995		Mir16-1	0.324531	4.99212	0.948167
ENSMUSG00000021933		Gucy1b2	0.324531	4.99212	0.948167
ENSMUSG00000075572		Defb43	-1.21596	3.71996	0.743764
ENSMUSG00000014453		Blk	0.324531	4.99212	0.948167
ENSMUSG00000034623		Prss55	0.324531	4.99212	0.948167
ENSMUSG00000052099		Prss51	-2.31068	4.94421	0.640249
ENSMUSG00000021966		Prss52	0.035788	4.84549	0.994107
ENSMUSG00000022041		Chrna2	0.035788	4.84549	0.994107
ENSMUSG00000044186		Nkx2-6	-3.25419	4.91543	0.507949
ENSMUSG00000022097		Sftpc	-0.540446	4.39077	0.902038
ENSMUSG00000033470		Cysltr2	-2.66467	3.57738	0.456352
ENSMUSG00000034997		Htr2a	-0.540446	4.39077	0.902038
ENSMUSG00000075512		Gm1587	3.06102	3.86687	0.428593
ENSMUSG00000022026		Olfm4	-2.31068	4.94421	0.640249
ENSMUSG00000050505		Pcdh20	2.8387	4.10613	0.489356
ENSMUSG00000022126		Acod1	1.25878	4.89984	0.797255
ENSMUSG00000099794		1700128A07Rik	0.035788	4.84549	0.994107
ENSMUSG00000093551		4930505G20Rik	-1.21596	3.71996	0.743764
ENSMUSG00000098648		Mir6239	0.324531	4.99212	0.948167
ENSMUSG00000022129		Dct	-4.717	3.04781	0.121702
ENSMUSG00000090534		Gm4675	0.324531	4.99212	0.948167
ENSMUSG00000092109		Gm9376	1.84056	4.86196	0.705012
ENSMUSG00000064052		Gm5089	1.25878	4.89984	0.797255
ENSMUSG00000085555		2610035F20Rik	-1.90917	1.82781	0.296249
ENSMUSG00000032925		Itgbl1	-3.85681	3.79105	0.30899
ENSMUSG00000025887		Casp12	-2.31068	4.94421	0.640249
ENSMUSG00000043089		Mmp1a	-5.1754	2.98255	0.0827008
ENSMUSG00000047562		Mmp10	0.324531	4.99212	0.948167
ENSMUSG00000070323		Mmp27	-4.33327	3.35115	0.195986
ENSMUSG00000111602		Gm32014	1.25878	4.89984	0.797255
ENSMUSG00000038691		Mbd3l1	-2.31068	4.94421	0.640249
ENSMUSG00000051118		Olfr77	-2.31068	4.94421	0.640249
ENSMUSG00000079681		Zglp1	1.25878	4.89984	0.797255
ENSMUSG00000043659		Npsr1	1.25878	4.89984	0.797255
ENSMUSG00000031991		Spata19	-2.31068	4.94421	0.640249
ENSMUSG00000091215		Pate1	0.760998	3.49299	0.827535
ENSMUSG00000098304		1700027I24Rik	-0.898462	4.93878	0.855646
ENSMUSG00000110526		Olfr151	0.324531	4.99212	0.948167
ENSMUSG00000095893		Olfr884	0.324531	4.99212	0.948167
ENSMUSG00000049098		Olfr147	-0.898462	4.93878	0.855646
ENSMUSG00000094380		Olfr904	1.25878	4.89984	0.797255
ENSMUSG00000094810		Olfr907	0.324531	4.99212	0.948167
ENSMUSG00000047050		Olfr914	-0.898462	4.93878	0.855646
ENSMUSG00000056961		Olfr919	-2.31068	4.94421	0.640249
ENSMUSG00000044798		Olfr923	1.25878	4.89984	0.797255
ENSMUSG00000059867		Olfr960	-2.31068	4.94421	0.640249
ENSMUSG00000062121		Olfr149	1.25878	4.89984	0.797255
ENSMUSG00000043331		Olfr975	-1.85136	4.45396	0.677654
ENSMUSG00000044205		Olfr983	-2.31068	4.94421	0.640249
ENSMUSG00000045812		Olfr984	1.25878	4.89984	0.797255
ENSMUSG00000111767		4930546K05Rik	-2.31068	4.94421	0.640249
ENSMUSG00000095385		D630033O11Rik	-4.97249	2.88391	0.0846687
ENSMUSG00000099309		Mir7085	-3.25419	4.91543	0.507949
ENSMUSG00000041523		Upk2	-0.350366	3.7029	0.924617
ENSMUSG00000074385		Gm10684	-3.78527	4.40384	0.390044
ENSMUSG00000091996		BC049352	-4.35964	2.2862	0.056529
ENSMUSG00000098327		Mir7087	-1.21596	3.71996	0.743764
ENSMUSG00000101304		Plet1os	-1.47109	4.91927	0.764905
ENSMUSG00000045620		Odf3l1	-2.14365	4.08056	0.599352
ENSMUSG00000100282		1700041C23Rik	-2.31068	4.94421	0.640249
ENSMUSG00000032323		Cyp11a1	-3.53222	4.83623	0.465166
ENSMUSG00000037206		Islr	-3.45217	4.44672	0.437548
ENSMUSG00000084913		Gm7616	0.324531	4.99212	0.948167
ENSMUSG00000110998		I730028E13Rik	1.25878	4.89984	0.797255
ENSMUSG00000111232		AC113291.2	-2.31068	4.94421	0.640249
ENSMUSG00000111556		Gm19299	-3.12943	3.12804	0.317096
ENSMUSG00000032204		Aqp9	-2.88331	4.92472	0.558227
ENSMUSG00000111429		Gm32511	0.324531	4.99212	0.948167
ENSMUSG00000032179		Bmp5	0.324531	4.99212	0.948167
ENSMUSG00000032360		Hcrtr2	0.324531	4.99212	0.948167
ENSMUSG00000023333		Gcm1	0.324531	4.99212	0.948167
ENSMUSG00000111765		Gm10635	-1.47109	4.91927	0.764905
ENSMUSG00000047897		Ripply2	-6.11974	2.20946	0.00560924
ENSMUSG00000099974		Bcl2a1d	0.324531	4.99212	0.948167
ENSMUSG00000089929		Bcl2a1b	-3.25419	4.91543	0.507949
ENSMUSG00000098627		4930524O08Rik	-2.96417	1.89427	0.117628
ENSMUSG00000095654		Plscr5	-0.898462	4.93878	0.855646
ENSMUSG00000101581		C430002N11Rik	0.324531	4.99212	0.948167
ENSMUSG00000097072		Foxl2os	-1.47109	4.91927	0.764905
ENSMUSG00000037953		A4gnt	-1.85136	4.45396	0.677654
ENSMUSG00000101584		4930519F24Rik	1.84056	4.86196	0.705012
ENSMUSG00000098521		Mir7243	-5.43163	2.54949	0.0331321
ENSMUSG00000086236		5830418P13Rik	-0.857558	2.97772	0.773353
ENSMUSG00000032556		Bfsp2	-2.88331	4.92472	0.558227
ENSMUSG00000032566		1700080E11Rik	-2.31068	4.94421	0.640249
ENSMUSG00000066383		Iqcf1	-2.31068	4.94421	0.640249
ENSMUSG00000066368		Actl11	-3.52155	2.94928	0.232464
ENSMUSG00000102224		4930447F24Rik	-5.45002	2.54725	0.0323897
ENSMUSG00000099275		Mir8107	1.25878	4.89984	0.797255
ENSMUSG00000096393		Fam240a	0.618727	4.39722	0.8881
ENSMUSG00000032503		Arpp21	-0.540446	4.39077	0.902038
ENSMUSG00000053820		Bcl2a1c	0.324531	4.99212	0.948167
ENSMUSG00000042262		Ccr8	-3.45217	4.44672	0.437548
ENSMUSG00000032530		Lyzl4	0.324531	4.99212	0.948167
ENSMUSG00000084995		Lyzl4os	-2.31068	4.94421	0.640249
ENSMUSG00000025804		Ccr1	1.03276	4.0165	0.797079
ENSMUSG00000064039		Ccr1l1	-3.45217	4.44672	0.437548
ENSMUSG00000079227		Ccr5	-0.540446	4.39077	0.902038
ENSMUSG00000058755		Osm	-4.58131	3.41449	0.179685
ENSMUSG00000056288		Gm11961	1.84056	4.86196	0.705012
ENSMUSG00000087512		Gm11985	1.25878	4.89984	0.797255
ENSMUSG00000086391		1700042O10Rik	-2.31068	4.94421	0.640249
ENSMUSG00000020160		Meis1	-2.15061	2.70658	0.426855
ENSMUSG00000073103		Gm10466	-2.31068	4.94421	0.640249
ENSMUSG00000069917		Hba-a2	-2.31068	4.94421	0.640249
ENSMUSG00000020295		Hbq1a	-3.85681	3.79105	0.30899
ENSMUSG00000047861		Foxi1	0.324531	4.99212	0.948167
ENSMUSG00000020436		Gabrg2	1.84056	4.86196	0.705012
ENSMUSG00000065601		Mir146	-2.31068	4.94421	0.640249
ENSMUSG00000046491		C1qtnf2	-2.88331	4.92472	0.558227
ENSMUSG00000020405		Fabp6	-0.540446	4.39077	0.902038
ENSMUSG00000050541		Adra1b	-3.45217	4.44672	0.437548
ENSMUSG00000086501		4930597A21Rik	-0.898462	4.93878	0.855646
ENSMUSG00000058163		Gm5431	1.25878	4.89984	0.797255
ENSMUSG00000069892		9930111J21Rik2	-0.898462	4.93878	0.855646
ENSMUSG00000059864		Olfr1393	0.035788	4.84549	0.994107
ENSMUSG00000101750		Olfr1392	-0.645066	3.47949	0.852923
ENSMUSG00000044542		Prop1	-2.31068	4.94421	0.640249
ENSMUSG00000061952		Olfr1377	-2.88331	4.92472	0.558227
ENSMUSG00000087668		Gm11186	-2.72923	2.35273	0.246038
ENSMUSG00000086209		4933405E24Rik	-2.84448	2.29369	0.214926
ENSMUSG00000018916		Csf2	-0.923408	4.00381	0.8176
ENSMUSG00000086789		Lyrm7os	3.06102	3.86687	0.428593
ENSMUSG00000037393		Nmur2	-5.62346	2.72227	0.0388549
ENSMUSG00000063549		Olfr322	0.324531	4.99212	0.948167
ENSMUSG00000056959		Olfr315	-0.923408	4.00381	0.8176
ENSMUSG00000059504		Olfr314	-3.53222	4.83623	0.465166
ENSMUSG00000042200		Cdrt4	1.25878	4.89984	0.797255
ENSMUSG00000020542		Myocd	1.84056	4.86196	0.705012
ENSMUSG00000085162		Gm12295	-2.31068	4.94421	0.640249
ENSMUSG00000033196		Myh2	-5.72724	2.44419	0.019119
ENSMUSG00000044084		Spem2	-0.898462	4.93878	0.855646
ENSMUSG00000041165		Spem1	1.25878	4.89984	0.797255
ENSMUSG00000070109		Mir497b	-2.60691	1.83025	0.154346
ENSMUSG00000020830		Vmo1	1.25878	4.89984	0.797255
ENSMUSG00000069830		Nlrp1a	0.324531	4.99212	0.948167
ENSMUSG00000020805		Slc13a5	0.324531	4.99212	0.948167
ENSMUSG00000058275		Olfr412	-2.31068	4.94421	0.640249
ENSMUSG00000065537		Mir132	0.324531	4.99212	0.948167
ENSMUSG00000044243		Bhlha9	-5.00913	0.923431	5.81246e-08
ENSMUSG00000065401		Mir144	2.57575	4.41832	0.559913
ENSMUSG00000001095		Slc13a2	-2.31068	4.94421	0.640249
ENSMUSG00000080980		1700071K01Rik	0.324531	4.99212	0.948167
ENSMUSG00000035373		Ccl7	-3.85681	3.79105	0.30899
ENSMUSG00000009185		Ccl8	0.324531	4.99212	0.948167
ENSMUSG00000086327		Slfn5os	-2.31068	4.94421	0.640249
ENSMUSG00000054404		Slfn5	-2.94705	2.30361	0.200786
ENSMUSG00000018986		Slfn3	1.25878	4.89984	0.797255
ENSMUSG00000000982		Ccl3	-0.923408	4.00381	0.8176
ENSMUSG00000085044		1700109G15Rik	-2.88331	4.92472	0.558227
ENSMUSG00000065420		Mir142b	-3.78527	4.40384	0.390044
ENSMUSG00000009350		Mpo	-2.89665	1.9328	0.133956
ENSMUSG00000056158		Car10	-3.25932	2.2036	0.139117
ENSMUSG00000075610		Tmem92	-2.31068	4.94421	0.640249
ENSMUSG00000065515		Mir152	2.25392	4.84284	0.641636
ENSMUSG00000098881		Mir6927	-2.88331	4.92472	0.558227
ENSMUSG00000038216		Pnmt	-4.68883	3.07763	0.127629
ENSMUSG00000017211		Gsdma2	-2.31068	4.94421	0.640249
ENSMUSG00000059169		Krt40	-2.31068	4.94421	0.640249
ENSMUSG00000075567		Krtap1-4	0.324531	4.99212	0.948167
ENSMUSG00000078257		2300003K06Rik	0.324531	4.99212	0.948167
ENSMUSG00000078252		Krtap17-1	-5.72724	2.44419	0.019119
ENSMUSG00000035557		Krt17	-3.26888	2.8344	0.248793
ENSMUSG00000053654		Krt42	-0.973065	3.57828	0.785671
ENSMUSG00000098415		Mir6928	-2.88331	4.92472	0.558227
ENSMUSG00000017309		Cd300lg	-0.197885	2.79084	0.943473
ENSMUSG00000017316		Ppy	-2.31068	4.94421	0.640249
ENSMUSG00000006574		Slc4a1	-3.91446	2.48081	0.114589
ENSMUSG00000018634		Crhr1	-0.898462	4.93878	0.855646
ENSMUSG00000020713		Gh	-3.25419	4.91543	0.507949
ENSMUSG00000040592		Cd79b	-3.45217	4.44672	0.437548
ENSMUSG00000009210		Prr29	-0.360558	3.38573	0.915191
ENSMUSG00000001029		Icam2	-1.31469	2.44368	0.59058
ENSMUSG00000098497		Mir6932	-0.898462	4.93878	0.855646
ENSMUSG00000000049		Apoh	-3.85681	3.79105	0.30899
ENSMUSG00000041674		BC006965	-2.83029	1.56978	0.0713904
ENSMUSG00000078600		1700092K14Rik	-4.58131	3.41449	0.179685
ENSMUSG00000048498		Cd300e	-2.88331	4.92472	0.558227
ENSMUSG00000050201		Otop2	-4.23138	1.45587	0.00365586
ENSMUSG00000018862		Otop3	-3.38887	2.03259	0.0954616
ENSMUSG00000086588		Gm11729	-4.11488	3.53883	0.244919
ENSMUSG00000017446		C1qtnf1	-3.85681	3.79105	0.30899
ENSMUSG00000039364		Sectm1b	-2.31068	4.94421	0.640249
ENSMUSG00000025165		Sectm1a	-1.47109	4.91927	0.764905
ENSMUSG00000099269		Calm5	-3.45217	4.44672	0.437548
ENSMUSG00000044988		Ucn3	0.324531	4.99212	0.948167
ENSMUSG00000054757		Akr1c20	-2.88331	4.92472	0.558227
ENSMUSG00000046159		Chrm3	0.324531	4.99212	0.948167
ENSMUSG00000113338		A530046M15Rik	1.25878	4.89984	0.797255
ENSMUSG00000041138		Nme8	-1.85136	4.45396	0.677654
ENSMUSG00000099787		Vmn1r192	-2.31068	4.94421	0.640249
ENSMUSG00000046932		Vmn1r193	-3.78527	4.40384	0.390044
ENSMUSG00000069295		Vmn1r196	-3.45217	4.44672	0.437548
ENSMUSG00000085122		4933404K08Rik	-2.31068	4.94421	0.640249
ENSMUSG00000036083		Slc17a3	0.324531	4.99212	0.948167
ENSMUSG00000017922		Prl3c1	-3.45217	4.44672	0.437548
ENSMUSG00000102099		1700011B04Rik	-3.85681	3.79105	0.30899
ENSMUSG00000039109		F13a1	-2.88331	4.92472	0.558227
ENSMUSG00000021423		Ly86	-5.2079	2.00518	0.00939824
ENSMUSG00000113856		Gm10790	1.03276	4.0165	0.797079
ENSMUSG00000021367		Edn1	-2.31068	4.94421	0.640249
ENSMUSG00000089815		Gm5083	-6.20293	2.42038	0.0103834
ENSMUSG00000113186		A330076C08Rik	-2.31068	4.94421	0.640249
ENSMUSG00000097622		A330033J07Rik	0.324531	4.99212	0.948167
ENSMUSG00000113211		4921525O09Rik	-1.85136	4.45396	0.677654
ENSMUSG00000047842		Diras2	-3.25932	2.2036	0.139117
ENSMUSG00000113737		BB123696	0.324531	4.99212	0.948167
ENSMUSG00000021478		Drd1	-2.88331	4.92472	0.558227
ENSMUSG00000034987		Hrh2	-8.83461	1.61856	4.80709e-08
ENSMUSG00000052087		Rgs14	-0.762358	2.99254	0.798914
ENSMUSG00000021538		Il9	-1.47109	4.91927	0.764905
ENSMUSG00000021541		Trpc7	-6.28447	2.14072	0.00332819
ENSMUSG00000098258		Mir6369	-2.88331	4.92472	0.558227
ENSMUSG00000021553		Slc28a3	-1.94923	3.1499	0.536033
ENSMUSG00000114384		AC105407.2	-2.31068	4.94421	0.640249
ENSMUSG00000021441		Cts6	0.324531	4.99212	0.948167
ENSMUSG00000021456		Fbp2	-2.31068	4.94421	0.640249
ENSMUSG00000033063		Cntnap3	1.03276	4.0165	0.797079
ENSMUSG00000021604		Irx4	0.324531	4.99212	0.948167
ENSMUSG00000113346		Eprn	-2.31068	4.94421	0.640249
ENSMUSG00000069189		Zdhhc11	-1.4489	3.13227	0.64367
ENSMUSG00000114382		AC130217.1	-2.31068	4.94421	0.640249
ENSMUSG00000088108		Snora47	1.03276	4.0165	0.797079
ENSMUSG00000099446		2310005E17Rik	-3.85681	3.79105	0.30899
ENSMUSG00000100733		4932411K12Rik	-1.16494	3.12647	0.709442
ENSMUSG00000021721		Htr1a	2.25392	4.84284	0.641636
ENSMUSG00000084651		Mir1904	-1.47109	4.91927	0.764905
ENSMUSG00000021700		Rab3c	0.324531	4.99212	0.948167
ENSMUSG00000055194		Actbl2	-2.31068	4.94421	0.640249
ENSMUSG00000076146		Mir449c	-2.31068	4.94421	0.640249
ENSMUSG00000078027		Mir449b	-2.88331	4.92472	0.558227
ENSMUSG00000042379		Esm1	-2.31068	4.94421	0.640249
ENSMUSG00000114790		AC168056.4	0.324531	4.99212	0.948167
ENSMUSG00000079048		4933413L06Rik	0.0363827	3.99438	0.992733
ENSMUSG00000020600		Slc7a15	0.054856	3.48034	0.987425
ENSMUSG00000112041		9530020I12Rik	-2.88331	4.92472	0.558227
ENSMUSG00000097841		4930511A02Rik	-2.31068	4.94421	0.640249
ENSMUSG00000113336		Gm16497	-1.85136	4.45396	0.677654
ENSMUSG00000020591		Ntsr2	1.25878	4.89984	0.797255
ENSMUSG00000051726		Kcnf1	-3.45217	4.44672	0.437548
ENSMUSG00000020633		Dcdc2c	-3.04925	2.19651	0.165068
ENSMUSG00000020636		Allc	-5.31333	2.67772	0.0472254
ENSMUSG00000020673		Tpo	1.83827	3.35668	0.583935
ENSMUSG00000036144		Meox2	0.324531	4.99212	0.948167
ENSMUSG00000036095		Dgkb	0.324531	4.99212	0.948167
ENSMUSG00000071342		Lsmem1	-2.14365	4.08056	0.599352
ENSMUSG00000093618		Mir5627	0.324531	4.99212	0.948167
ENSMUSG00000112343		Sfta3-ps	-0.241786	3.29604	0.941523
ENSMUSG00000001496		Nkx2-1	-2.88331	4.92472	0.558227
ENSMUSG00000058669		Nkx2-9	-3.68317	2.56525	0.151061
ENSMUSG00000035472		Slc25a21	0.444801	3.70972	0.904561
ENSMUSG00000034402		Kcnh5	0.324531	4.99212	0.948167
ENSMUSG00000092922		Mir5101	0.324531	4.99212	0.948167
ENSMUSG00000092738		Mir5135	-1.58963	2.80423	0.570804
ENSMUSG00000021228		Acot3	-2.88331	4.92472	0.558227
ENSMUSG00000042540		Acot5	-4.717	3.04781	0.121702
ENSMUSG00000098263		Mir6938	-0.540446	4.39077	0.902038
ENSMUSG00000059114		Lrrc74a	-2.88331	4.92472	0.558227
ENSMUSG00000095724		Gm21319	-3.25419	4.91543	0.507949
ENSMUSG00000007682		Dio2	0.88086	2.5445	0.729206
ENSMUSG00000113613		Gm40893	-0.898462	4.93878	0.855646
ENSMUSG00000092054		Kif4-ps	1.25878	4.89984	0.797255
ENSMUSG00000096753		Fam181a	-0.898462	4.93878	0.855646
ENSMUSG00000100789		Gm29508	-4.11488	3.53883	0.244919
ENSMUSG00000058260		Serpina9	-2.31068	4.94421	0.640249
ENSMUSG00000041550		Serpina5	0.324531	4.99212	0.948167
ENSMUSG00000041481		Serpina3g	-4.58131	3.41449	0.179685
ENSMUSG00000021095		Gsc	-2.31068	4.94421	0.640249
ENSMUSG00000066359		Tcl1b1	-3.41993	2.7527	0.214091
ENSMUSG00000000701		Tcl1b5	-4.62967	3.47281	0.182493
ENSMUSG00000092066		1700121N20Rik	-2.94705	2.30361	0.200786
ENSMUSG00000065526		Mir337	-2.95921	2.27197	0.19275
ENSMUSG00000080687		Mir1197	-2.88331	4.92472	0.558227
ENSMUSG00000065577		Mir329	0.323573	3.02832	0.914909
ENSMUSG00000080411		Mir1193	-1.62063	2.29196	0.479507
ENSMUSG00000076241		Mir543	-0.898462	4.93878	0.855646
ENSMUSG00000070105		Mir495	1.25878	4.89984	0.797255
ENSMUSG00000098838		Mir381	-2.95921	2.27197	0.19275
ENSMUSG00000077001		Mir544	-2.31068	4.94421	0.640249
ENSMUSG00000070136		Mir496a	-0.898462	4.93878	0.855646
ENSMUSG00000065570		Mir412	0.324531	4.99212	0.948167
ENSMUSG00000065561		Mir369	-4.99487	2.81506	0.0760067
ENSMUSG00000093351		Mir3072	-2.31068	4.94421	0.640249
ENSMUSG00000113581		AL591207.1	-3.45217	4.44672	0.437548
ENSMUSG00000010529		Gm266	-3.45217	4.44672	0.437548
ENSMUSG00000047828		A730018C14Rik	-3.45217	4.44672	0.437548
ENSMUSG00000048562		Sp8	0.324531	4.99212	0.948167
ENSMUSG00000048004		Tmem196	-2.31068	4.94421	0.640249
ENSMUSG00000079105		C7	-2.40732	3.79926	0.526324
ENSMUSG00000089678		Agxt2	1.25878	4.89984	0.797255
ENSMUSG00000102106		2310043O21Rik	0.324531	4.99212	0.948167
ENSMUSG00000022304		Dpys	-2.88331	4.92472	0.558227
ENSMUSG00000060530		A930017M01Rik	0.618727	4.39722	0.8881
ENSMUSG00000022342		Kcnv1	-1.47109	4.91927	0.764905
ENSMUSG00000022311		Csmd3	0.324531	4.99212	0.948167
ENSMUSG00000063727		Tnfrsf11b	-2.31068	4.94421	0.640249
ENSMUSG00000022367		Has2	-2.14365	4.08056	0.599352
ENSMUSG00000055114		Anxa13	-0.540446	4.39077	0.902038
ENSMUSG00000045281		Gpr20	-3.25419	4.91543	0.507949
ENSMUSG00000075605		Slurp2	-5.11711	2.733	0.0611598
ENSMUSG00000101026		D730001G18Rik	-0.898462	4.93878	0.855646
ENSMUSG00000068349		Gml	0.324531	4.99212	0.948167
ENSMUSG00000022586		Ly6i	-3.78527	4.40384	0.390044
ENSMUSG00000075602		Ly6a	-0.898462	4.93878	0.855646
ENSMUSG00000079018		Ly6c1	-5.33433	2.60292	0.0404266
ENSMUSG00000053168		9030619P08Rik	-2.31068	4.94421	0.640249
ENSMUSG00000022579		Gpihbp1	-2.1763	2.91895	0.455923
ENSMUSG00000056656		Apol8	-5.45002	2.54725	0.0323897
ENSMUSG00000050439		Enthd1	-2.31068	4.94421	0.640249
ENSMUSG00000068083		Cyp2d40	0.324531	4.99212	0.948167
ENSMUSG00000078937		Cpt1b	-1.82595	1.83021	0.318439
ENSMUSG00000044021		Muc19	-2.31068	4.94421	0.640249
ENSMUSG00000022468		Endou	-2.14365	4.08056	0.599352
ENSMUSG00000090129		Olfr287	-2.88331	4.92472	0.558227
ENSMUSG00000056184		Olfr283	-2.88331	4.92472	0.558227
ENSMUSG00000063780		Olfr282	-4.26879	3.83264	0.265365
ENSMUSG00000054036		Olfr279	-2.31068	4.94421	0.640249
ENSMUSG00000022993		4930415O20Rik	-2.65531	2.01616	0.187835
ENSMUSG00000022997		Wnt1	-2.31068	4.94421	0.640249
ENSMUSG00000058057		Mettl7a3	-2.31068	4.94421	0.640249
ENSMUSG00000093550		Higd1c	0.324531	4.99212	0.948167
ENSMUSG00000047034		Ankrd33	-4.58131	3.41449	0.179685
ENSMUSG00000044294		Krt84	-3.45217	4.44672	0.437548
ENSMUSG00000022986		Krt75	-2.31068	4.94421	0.640249
ENSMUSG00000063661		Krt73	-3.53222	4.83623	0.465166
ENSMUSG00000061397		Krt79	-2.31068	4.94421	0.640249
ENSMUSG00000050463		Krt78	-3.53222	4.83623	0.465166
ENSMUSG00000065488		Mir196a-2	-4.11488	3.53883	0.244919
ENSMUSG00000053508		BC048502	-2.31068	4.94421	0.640249
ENSMUSG00000051003		Olfr161	1.25878	4.89984	0.797255
ENSMUSG00000022494		Shisa9	-1.95563	2.8157	0.48734
ENSMUSG00000048101		Olfr19	0.324531	4.99212	0.948167
ENSMUSG00000059305		Vpreb1	-0.923408	4.00381	0.8176
ENSMUSG00000099071		Mir8095	0.324531	4.99212	0.948167
ENSMUSG00000022887		Masp1	-2.31068	4.94421	0.640249
ENSMUSG00000096960		A230028O05Rik	-0.350366	3.7029	0.924617
ENSMUSG00000038148		Cldn16	-2.31068	4.94421	0.640249
ENSMUSG00000091972		Tmem207	-2.31068	4.94421	0.640249
ENSMUSG00000056423		Uts2b	-2.31068	4.94421	0.640249
ENSMUSG00000048939		Atp13a5	-4.46056	3.63494	0.219772
ENSMUSG00000023176		Cpn2	-5.44349	1.90461	0.00426245
ENSMUSG00000022548		Apod	-2.84448	2.29369	0.214926
ENSMUSG00000099429		1600019K03Rik	-2.88331	4.92472	0.558227
ENSMUSG00000079597		Gm5483	0.324531	4.99212	0.948167
ENSMUSG00000022901		Cd86	0.0363827	3.99438	0.992733
ENSMUSG00000002847		Pla1a	-2.15061	2.70658	0.426855
ENSMUSG00000022798		4930435E12Rik	-2.31068	4.94421	0.640249
ENSMUSG00000022705		Drd3	0.324531	4.99212	0.948167
ENSMUSG00000062082		Cd200r4	-0.898462	4.93878	0.855646
ENSMUSG00000033210		Slc9c1	0.324531	4.99212	0.948167
ENSMUSG00000064310		Zpld1	0.324531	4.99212	0.948167
ENSMUSG00000060057		Olfr193	0.324531	4.99212	0.948167
ENSMUSG00000068167		Csnka2ip	0.324531	4.99212	0.948167
ENSMUSG00000100857		1700041M19Rik	0.324531	4.99212	0.948167
ENSMUSG00000090386		Mir99ahg	-3.41993	2.7527	0.214091
ENSMUSG00000022894		Adamts5	0.618727	4.39722	0.8881
ENSMUSG00000050704		2310061N02Rik	1.25878	4.89984	0.797255
ENSMUSG00000057174		Krtap19-9b	0.324531	4.99212	0.948167
ENSMUSG00000100277		1810053B23Rik	-0.898462	4.93878	0.855646
ENSMUSG00000099968		1700029J03Rik	-2.88331	4.92472	0.558227
ENSMUSG00000022941		Ripply3	0.618727	4.39722	0.8881
ENSMUSG00000000157		Itgb2l	-8.79864	1.62955	6.68562e-08
ENSMUSG00000105138		Mir6964	1.25878	4.89984	0.797255
ENSMUSG00000076218		Mir692-1	-1.47109	4.91927	0.764905
ENSMUSG00000067941		Gm7168	0.324531	4.99212	0.948167
ENSMUSG00000094396		Vmn2r124	-2.88331	4.92472	0.558227
ENSMUSG00000056910		Vmn2r107	-2.31068	4.94421	0.640249
ENSMUSG00000090572		Vmn2r109	-2.31068	4.94421	0.640249
ENSMUSG00000054142		Vmn1r236	-0.898462	4.93878	0.855646
ENSMUSG00000066720		Cldn9	-3.45217	4.44672	0.437548
ENSMUSG00000093118		Mir3083	-2.67785	3.19126	0.401401
ENSMUSG00000098826		Mir7677	-5.43163	2.54949	0.0331321
ENSMUSG00000024210		Ip6k3	0.054856	3.48034	0.987425
ENSMUSG00000024224		Clpsl2	0.324531	4.99212	0.948167
ENSMUSG00000024029		Tff3	-2.31068	4.94421	0.640249
ENSMUSG00000024028		Tff2	-3.25419	4.91543	0.507949
ENSMUSG00000024032		Tff1	-5.53915	2.48948	0.0260797
ENSMUSG00000024034		Tmprss3	-5.1754	2.98255	0.0827008
ENSMUSG00000042345		Ubash3a	-1.73467	3.30209	0.599357
ENSMUSG00000090700		Cyp4f40	-2.31068	4.94421	0.640249
ENSMUSG00000023350		4921501E09Rik	-2.31068	4.94421	0.640249
ENSMUSG00000094891		Olfr55	1.25878	4.89984	0.797255
ENSMUSG00000054666		Olfr63	-3.55599	2.68214	0.184904
ENSMUSG00000098197		BC051537	1.84056	4.86196	0.705012
ENSMUSG00000041538		H2-Ob	0.324531	4.99212	0.948167
ENSMUSG00000024340		Btnl2	-0.540446	4.39077	0.902038
ENSMUSG00000024365		Cyp21a1	-3.25419	4.91543	0.507949
ENSMUSG00000039269		2300002M23Rik	0.324531	4.99212	0.948167
ENSMUSG00000092171		4833427F10Rik	-1.58963	2.80423	0.570804
ENSMUSG00000038311		2410017I17Rik	-1.94805	3.87155	0.614845
ENSMUSG00000054128		H2-T3	-0.724301	2.70753	0.789074
ENSMUSG00000067201		H2-M9	-2.31068	4.94421	0.640249
ENSMUSG00000073399		Trim40	1.25878	4.89984	0.797255
ENSMUSG00000092239		1700031A10Rik	0.035788	4.84549	0.994107
ENSMUSG00000096477		Olfr92	-1.4489	3.13227	0.64367
ENSMUSG00000063188		Olfr107	0.324531	4.99212	0.948167
ENSMUSG00000029184		Olfr109	-2.88331	4.92472	0.558227
ENSMUSG00000090675		Olfr111	2.57575	4.41832	0.559913
ENSMUSG00000067186		Olfr132	0.324531	4.99212	0.948167
ENSMUSG00000063240		Olfr133	0.324531	4.99212	0.948167
ENSMUSG00000023930		Crisp2	-2.13545	3.02141	0.479708
ENSMUSG00000042256		Ptchd4	-1.57138	2.5853	0.543311
ENSMUSG00000043972		Opn5	-0.857558	2.97772	0.773353
ENSMUSG00000094928		1700122O11Rik	1.25878	4.89984	0.797255
ENSMUSG00000073386		9830107B12Rik	-3.45217	4.44672	0.437548
ENSMUSG00000042265		Trem1	-2.31068	4.94421	0.640249
ENSMUSG00000023993		Treml1	0.324531	4.99212	0.948167
ENSMUSG00000062036		4932415M13Rik	0.324531	4.99212	0.948167
ENSMUSG00000023122		Sult1c2	-3.85681	3.79105	0.30899
ENSMUSG00000024207		Acsbg2	-3.23139	2.10772	0.125247
ENSMUSG00000005824		Tnfsf14	-2.31068	4.94421	0.640249
ENSMUSG00000024227		Pdzph1	0.324531	4.99212	0.948167
ENSMUSG00000114563		AC139750.2	1.84056	4.86196	0.705012
ENSMUSG00000093508		Mir5709	-2.31068	4.94421	0.640249
ENSMUSG00000093460		Six3os1	-3.35634	1.52432	0.0276748
ENSMUSG00000038805		Six3	-5.49586	1.892	0.00367493
ENSMUSG00000024134		Six2	-7.87495	1.57073	5.34324e-07
ENSMUSG00000050138		Kcnk12	-4.11488	3.53883	0.244919
ENSMUSG00000058869		Gm4832	1.25878	4.89984	0.797255
ENSMUSG00000032937		Fshr	0.324531	4.99212	0.948167
ENSMUSG00000096768		Erdr1	0.324531	4.99212	0.948167
ENSMUSG00000091539		Vmn1r238	-2.31068	4.94421	0.640249
ENSMUSG00000039540		4921524L21Rik	-0.898462	4.93878	0.855646
ENSMUSG00000037346		Hrh4	0.618727	4.39722	0.8881
ENSMUSG00000024306		Ccdc178	-1.47109	4.91927	0.764905
ENSMUSG00000039616		Mocos	-2.82178	1.26767	0.0260172
ENSMUSG00000104318		Pcdha7	-3.45217	4.44672	0.437548
ENSMUSG00000051599		Pcdhb2	-2.40511	3.3863	0.47755
ENSMUSG00000045062		Pcdhb7	-2.31068	4.94421	0.640249
ENSMUSG00000047033		Pcdhb15	-2.88331	4.92472	0.558227
ENSMUSG00000103897		Pcdhga8	-1.48112	3.49032	0.67131
ENSMUSG00000103088		Pcdhgb6	-1.73467	3.30209	0.599357
ENSMUSG00000057719		Sh3rf2	-5.60824	2.45901	0.0225668
ENSMUSG00000024497		Pou4f3	-2.40511	3.3863	0.47755
ENSMUSG00000090942		F830016B08Rik	0.324531	4.99212	0.948167
ENSMUSG00000093327		Mir5107	-1.4489	3.13227	0.64367
ENSMUSG00000098247		Mir7220	0.324531	4.99212	0.948167
ENSMUSG00000024578		Il17b	-4.52225	3.20129	0.157764
ENSMUSG00000032845		Alpk2	-0.898462	4.93878	0.855646
ENSMUSG00000024518		Rax	-2.31068	4.94421	0.640249
ENSMUSG00000076147		Mir694	-3.12943	3.12804	0.317096
ENSMUSG00000064036		Mro	-2.90479	3.04632	0.340316
ENSMUSG00000091519		Skor2	0.035788	4.84549	0.994107
ENSMUSG00000024553		Galr1	-2.88331	4.92472	0.558227
ENSMUSG00000047992		Fam69c	-4.33327	3.35115	0.195986
ENSMUSG00000075296		Aldh3b2	-3.91446	2.48081	0.114589
ENSMUSG00000110949		Nudt8	-1.94923	3.1499	0.536033
ENSMUSG00000024857		Cabp2	1.25878	4.89984	0.797255
ENSMUSG00000038498		Catsper1	-0.898462	4.93878	0.855646
ENSMUSG00000098568		Mir6987	-3.85681	3.79105	0.30899
ENSMUSG00000024973		Hrasls5	-4.04739	4.0803	0.32123
ENSMUSG00000075044		Slc22a29	-2.31068	4.94421	0.640249
ENSMUSG00000063796		Slc22a8	-2.31068	4.94421	0.640249
ENSMUSG00000093314		Mir5136	-0.898462	4.93878	0.855646
ENSMUSG00000075010		AW112010	2.25392	4.84284	0.641636
ENSMUSG00000024729		1700017D01Rik	-2.88331	4.92472	0.558227
ENSMUSG00000097091		4930526L06Rik	-2.67785	3.19126	0.401401
ENSMUSG00000054523		Ms4a5	-2.31068	4.94421	0.640249
ENSMUSG00000058470		Gm8369	-2.88331	4.92472	0.558227
ENSMUSG00000041857		Oosp1	-2.31068	4.94421	0.640249
ENSMUSG00000055933		Oosp3	-3.25419	4.91543	0.507949
ENSMUSG00000048292		Olfr1417	-0.913101	3.2882	0.78125
ENSMUSG00000044994		Olfr1426	0.324531	4.99212	0.948167
ENSMUSG00000071633		Gm4952	1.25878	4.89984	0.797255
ENSMUSG00000056858		Olfr1502	-2.31068	4.94421	0.640249
ENSMUSG00000094732		1500015L24Rik	2.25392	4.84284	0.641636
ENSMUSG00000033053		1700028P14Rik	-2.31068	4.94421	0.640249
ENSMUSG00000065556		Mir101b	-0.540446	4.39077	0.902038
ENSMUSG00000052595		A1cf	0.324531	4.99212	0.948167
ENSMUSG00000106278		Mir3970	-3.25419	4.91543	0.507949
ENSMUSG00000009378		Slc16a12	-0.898462	4.93878	0.855646
ENSMUSG00000060613		Cyp2c70	0.324531	4.99212	0.948167
ENSMUSG00000025014		Dntt	-1.47109	4.91927	0.764905
ENSMUSG00000092369		1700039E22Rik	1.25878	4.89984	0.797255
ENSMUSG00000025215		Tlx1	-0.898462	4.93878	0.855646
ENSMUSG00000025216		Lbx1	-3.91446	2.48081	0.114589
ENSMUSG00000024979		Tectb	1.25878	4.89984	0.797255
ENSMUSG00000042179		Pnliprp1	1.25878	4.89984	0.797255
ENSMUSG00000006270		Vax1	-4.83778	2.97333	0.103725
ENSMUSG00000051951		Xkr4	0.208511	2.97105	0.94405
ENSMUSG00000025909		Sntg1	1.90978	4.8436	0.693367
ENSMUSG00000057715		A830018L16Rik	0.0953593	3.60481	0.978896
ENSMUSG00000025930		Msc	2.30771	4.31796	0.593035
ENSMUSG00000065405		Mir30a	2.30771	4.31796	0.593035
ENSMUSG00000026141		Col19a1	0.510169	2.20727	0.817213
ENSMUSG00000073722		4931408C20Rik	1.35816	4.89227	0.78131
ENSMUSG00000105982		Mir6896	1.90978	4.8436	0.693367
ENSMUSG00000102416		4933424G06Rik	-0.299199	3.35787	0.928999
ENSMUSG00000097899		Gm16894	-0.450905	3.9625	0.909402
ENSMUSG00000070942		Il1rl2	-2.32323	3.36167	0.489506
ENSMUSG00000026068		Il18rap	-0.299199	3.35787	0.928999
ENSMUSG00000026065		Slc9a4	-3.03052	2.91505	0.298521
ENSMUSG00000056870		Gulp1	1.35816	4.89227	0.78131
ENSMUSG00000064294		Aox3	0.0532925	2.64293	0.983912
ENSMUSG00000026012		Cd28	1.35816	4.89227	0.78131
ENSMUSG00000025955		Akr1cl	2.50877	2.67668	0.34862
ENSMUSG00000070870		Cryge	1.35816	4.89227	0.78131
ENSMUSG00000098504		Mir6351	2.30771	4.31796	0.593035
ENSMUSG00000026180		Cxcr2	0.432074	4.98491	0.930929
ENSMUSG00000048480		Cxcr1	0.432074	4.98491	0.930929
ENSMUSG00000087820		Mir1928	1.35816	4.89227	0.78131
ENSMUSG00000006542		Prkag3	0.392723	3.00096	0.895881
ENSMUSG00000026167		Wnt10a	-2.994	3.23881	0.355272
ENSMUSG00000006546		Cryba2	-1.8719	2.0237	0.354972
ENSMUSG00000033061		Resp18	-3.95341	2.4046	0.100154
ENSMUSG00000085653		Gm15179	0.432074	4.98491	0.930929
ENSMUSG00000004872		Pax3	-1.75219	4.38715	0.689606
ENSMUSG00000047330		Kcne4	0.432074	4.98491	0.930929
ENSMUSG00000026226		Spata3	-3.56175	1.28249	0.0054828
ENSMUSG00000026237		Nmur1	-2.05057	4.03276	0.611118
ENSMUSG00000036574		Tex44	-2.05057	4.03276	0.611118
ENSMUSG00000026246		Alppl2	-0.191896	2.73828	0.944131
ENSMUSG00000036480		Prss56	0.487473	3.35504	0.884477
ENSMUSG00000026251		Chrnd	-2.31975	3.76265	0.537552
ENSMUSG00000090124		Ugt1a7c	1.44138	2.79024	0.60545
ENSMUSG00000089943		Ugt1a5	1.90978	4.8436	0.693367
ENSMUSG00000090171		Ugt1a2	1.90978	4.8436	0.693367
ENSMUSG00000089960		Ugt1a1	1.90978	4.8436	0.693367
ENSMUSG00000062310		Glrp1	0.0953593	3.60481	0.978896
ENSMUSG00000026304		Rab17	-1.36371	4.90379	0.780942
ENSMUSG00000067064		Olfr1416	-0.790904	4.9315	0.872583
ENSMUSG00000034159		2310007B03Rik	-2.32323	3.36167	0.489506
ENSMUSG00000067006		Serpinb5	-0.450905	3.9625	0.909402
ENSMUSG00000026327		Serpinb11	1.35816	4.89227	0.78131
ENSMUSG00000092572		Serpinb10	-0.737215	1.93161	0.702715
ENSMUSG00000026315		Serpinb8	-2.51062	1.93314	0.194039
ENSMUSG00000026387		Sctr	-0.790904	4.9315	0.872583
ENSMUSG00000102014		2900009J06Rik	0.114216	2.18895	0.958386
ENSMUSG00000026405		C4bp	1.35816	4.89227	0.78131
ENSMUSG00000026415		Fcamr	1.65191	3.19988	0.605686
ENSMUSG00000070645		Ren1	-1.13745	2.04884	0.578779
ENSMUSG00000098606		Mir6903	0.432074	4.98491	0.930929
ENSMUSG00000041559		Fmod	0.432074	4.98491	0.930929
ENSMUSG00000026450		Chit1	0.663994	2.1689	0.759496
ENSMUSG00000046367		Mgat4e	-2.24362	2.45468	0.360708
ENSMUSG00000041782		Lad1	-6.12409	1.74899	0.000462636
ENSMUSG00000052759		Gpr25	2.30771	4.31796	0.593035
ENSMUSG00000100459		Gm5833	0.0880932	2.86688	0.975487
ENSMUSG00000063681		Crb1	3.2814	3.33395	0.324999
ENSMUSG00000097028		Ptgs2os	-0.299199	3.35787	0.928999
ENSMUSG00000089536		Scarna3a	1.4672	2.47725	0.55367
ENSMUSG00000015829		Tnr	-0.790904	4.9315	0.872583
ENSMUSG00000091060		7420461P10Rik	-0.0773289	2.35449	0.9738
ENSMUSG00000026579		F5	2.05749	2.93505	0.483299
ENSMUSG00000104117		Gm20743	0.432074	4.98491	0.930929
ENSMUSG00000098379		Mir6347	0.432074	4.98491	0.930929
ENSMUSG00000059089		Fcgr4	0.0953593	3.60481	0.978896
ENSMUSG00000007107		Atp1a4	-0.450905	3.9625	0.909402
ENSMUSG00000026548		Slamf9	-1.41652	3.20405	0.658414
ENSMUSG00000070501		Ifi214	0.687034	3.9459	0.861776
ENSMUSG00000073491		Ifi213	0.487473	3.35504	0.884477
ENSMUSG00000039997		Ifi203	-1.67047	3.04161	0.582864
ENSMUSG00000046486		Olfr231	0.432074	4.98491	0.930929
ENSMUSG00000026531		Mptx1	0.432074	4.98491	0.930929
ENSMUSG00000043429		Ccdc185	-3.35736	2.70579	0.214677
ENSMUSG00000077571		Snora36b	2.87524	3.69746	0.436789
ENSMUSG00000025783		4930412O13Rik	1.35816	4.89227	0.78131
ENSMUSG00000079602		9230102O04Rik	-0.790904	4.9315	0.872583
ENSMUSG00000096239		Mir466b-4	1.35816	4.89227	0.78131
ENSMUSG00000094688		Mir467a-7	-0.818341	3.3013	0.804224
ENSMUSG00000105182		Mir669a-9	0.134758	4.43669	0.975769
ENSMUSG00000093900		Mir669p-2	-0.439202	2.62835	0.86729
ENSMUSG00000044103		Il1f9	-0.790904	4.9315	0.872583
ENSMUSG00000026963		Tmem210	-1.62909	2.75461	0.554248
ENSMUSG00000036449		Lcn8	-1.75219	4.38715	0.689606
ENSMUSG00000085484		Gm13539	0.432074	4.98491	0.930929
ENSMUSG00000000889		Dbh	-1.36371	4.90379	0.780942
ENSMUSG00000026840		Lamc3	0.54314	2.66755	0.838659
ENSMUSG00000026971		Itgb6	1.90978	4.8436	0.693367
ENSMUSG00000053896		4933409G03Rik	-0.79486	2.24088	0.722808
ENSMUSG00000064263		Platr26	0.432074	4.98491	0.930929
ENSMUSG00000027107		Chrna1	-1.39171	1.71821	0.417954
ENSMUSG00000001823		Hoxd12	0.432074	4.98491	0.930929
ENSMUSG00000087504		Gm13658	-2.64785	2.22639	0.234322
ENSMUSG00000034552		Zswim2	-0.842331	3.64	0.816997
ENSMUSG00000075155		Olfr1133	0.432074	4.98491	0.930929
ENSMUSG00000110819		Olfr1252	-0.790904	4.9315	0.872583
ENSMUSG00000075075		Olfr1253	1.35816	4.89227	0.78131
ENSMUSG00000077221		Snord67	1.35816	4.89227	0.78131
ENSMUSG00000099093		Mir7000	-3.7578	2.55968	0.142084
ENSMUSG00000050587		Lrrc4c	0.134758	4.43669	0.975769
ENSMUSG00000012350		Ehf	0.432074	4.98491	0.930929
ENSMUSG00000041660		Bbox1	0.432074	4.98491	0.930929
ENSMUSG00000041644		Slc5a12	1.35816	4.89227	0.78131
ENSMUSG00000050808		Muc15	0.0953593	3.60481	0.978896
ENSMUSG00000046110		Serinc4	0.432074	4.98491	0.930929
ENSMUSG00000027376		Prom2	1.35816	4.89227	0.78131
ENSMUSG00000027400		Pdyn	-1.36371	4.90379	0.780942
ENSMUSG00000098754		Prn	-0.790904	4.9315	0.872583
ENSMUSG00000086379		1700026D11Rik	2.61923	3.95999	0.508342
ENSMUSG00000074783		AU019990	-1.36371	4.90379	0.780942
ENSMUSG00000027261		Hao1	1.90978	4.8436	0.693367
ENSMUSG00000074764		Sel1l2	-2.31975	3.76265	0.537552
ENSMUSG00000027434		Nkx2-2	1.35816	4.89227	0.78131
ENSMUSG00000086800		4930556L07Rik	0.687034	3.9459	0.861776
ENSMUSG00000074681		Defb23	2.87524	3.69746	0.436789
ENSMUSG00000049560		Defb20	-0.331156	2.13366	0.876659
ENSMUSG00000074679		Defb28	1.04432	3.01561	0.729114
ENSMUSG00000044863		Defb36	-2.83024	1.79945	0.115756
ENSMUSG00000074623		Gm826	1.90978	4.8436	0.693367
ENSMUSG00000046840		Hnf4aos	-0.790904	4.9315	0.872583
ENSMUSG00000017950		Hnf4a	-1.62909	2.75461	0.554248
ENSMUSG00000017300		Tnnc2	-1.49208	2.59932	0.565949
ENSMUSG00000038537		Mc3r	0.687034	3.9459	0.861776
ENSMUSG00000056061		Gata5os	-0.790904	4.9315	0.872583
ENSMUSG00000084843		B230312C02Rik	0.134758	4.43669	0.975769
ENSMUSG00000023279		Bmp15	0.432074	4.98491	0.930929
ENSMUSG00000070100		Mir362	1.35816	4.89227	0.78131
ENSMUSG00000065398		Mir188	-2.05057	4.03276	0.611118
ENSMUSG00000068219		Ssxb10	-0.450905	3.9625	0.909402
ENSMUSG00000023165		Ssxb2	0.432074	4.98491	0.930929
ENSMUSG00000079703		Ssxb8	0.687034	3.9459	0.861776
ENSMUSG00000023257		Cypt1	0.134758	4.43669	0.975769
ENSMUSG00000065471		Mir222	1.90978	4.8436	0.693367
ENSMUSG00000073255		Gm14632	1.65191	3.19988	0.605686
ENSMUSG00000073247		Gm10486	2.61923	3.95999	0.508342
ENSMUSG00000073245		Gm14819	-1.14212	3.40157	0.737049
ENSMUSG00000044400		Sowahd	-3.20316	2.81924	0.255882
ENSMUSG00000051038		Rhox11	0.687034	3.9459	0.861776
ENSMUSG00000086173		Kis2	-3.98462	1.71133	0.019892
ENSMUSG00000031131		Vgll1	-2.76846	2.24434	0.217379
ENSMUSG00000065110		Snord61	-0.877077	2.99905	0.769941
ENSMUSG00000090546		Cdr1	1.35816	4.89227	0.78131
ENSMUSG00000095006		Mir465c-2	-0.450905	3.9625	0.909402
ENSMUSG00000005864		Cnga2	1.90978	4.8436	0.693367
ENSMUSG00000079566		Spin2d	1.39618	3.38227	0.679756
ENSMUSG00000031394		Opn1mw	2.30771	4.31796	0.593035
ENSMUSG00000079534		Gm5640	1.35816	4.89227	0.78131
ENSMUSG00000031210		Gpr165	2.87524	3.69746	0.436789
ENSMUSG00000073051		Gm14812	-2.07284	1.29495	0.109441
ENSMUSG00000067597		Dgat2l6	0.432074	4.98491	0.930929
ENSMUSG00000015665		Awat1	0.432074	4.98491	0.930929
ENSMUSG00000079476		1700011M02Rik	-3.59721	1.54168	0.0196323
ENSMUSG00000109745		1700018G05Rik	0.793441	3.16573	0.802096
ENSMUSG00000031325		4930519F16Rik	1.25692	2.89293	0.66394
ENSMUSG00000031329		Tsx	-0.952123	2.6265	0.716973
ENSMUSG00000073012		Fnd3c2	-0.213249	2.99878	0.943309
ENSMUSG00000056854		Pou3f4	0.432074	4.98491	0.930929
ENSMUSG00000089996		Tmsb15b2	2.30771	4.31796	0.593035
ENSMUSG00000059203		Il1rapl2	0.432074	4.98491	0.930929
ENSMUSG00000076117		Mir680-2	-0.790904	4.9315	0.872583
ENSMUSG00000072100		Cldn34b1	0.432074	4.98491	0.930929
ENSMUSG00000055746		Magea2	-3.1144	2.27469	0.170951
ENSMUSG00000040522		Tlr8	-0.450905	3.9625	0.909402
ENSMUSG00000044583		Tlr7	0.598727	2.42995	0.805377
ENSMUSG00000049176		Frmpd4	-1.36371	4.90379	0.780942
ENSMUSG00000055357		4933400A11Rik	0.432074	4.98491	0.930929
ENSMUSG00000027500		Stmn2	-0.450905	3.9625	0.909402
ENSMUSG00000087775		Rprl2	1.35816	4.89227	0.78131
ENSMUSG00000063887		Nlgn1	-0.450905	3.9625	0.909402
ENSMUSG00000098890		Mir7008	-1.85198	3.83722	0.629355
ENSMUSG00000069072		Slc7a14	-2.32202	1.65239	0.159947
ENSMUSG00000037610		Kcnmb2	-2.08287	2.10717	0.322925
ENSMUSG00000027718		Il21	-0.790904	4.9315	0.872583
ENSMUSG00000085677		4930594O21Rik	-0.191896	2.73828	0.944131
ENSMUSG00000106461		Gm20755	0.432074	4.98491	0.930929
ENSMUSG00000097040		2610316D01Rik	-0.790904	4.9315	0.872583
ENSMUSG00000098417		Mir6379	1.90978	4.8436	0.693367
ENSMUSG00000103257		Gm7977	-2.05057	4.03276	0.611118
ENSMUSG00000104401		Gm20750	0.134758	4.43669	0.975769
ENSMUSG00000097252		Gm6634	0.432074	4.98491	0.930929
ENSMUSG00000033831		Fgb	-0.600535	3.16665	0.849589
ENSMUSG00000015852		Fcrls	1.08491	3.61972	0.764389
ENSMUSG00000051036		Ttc24	0.134758	4.43669	0.975769
ENSMUSG00000074486		Bglap2	-0.818341	3.3013	0.804224
ENSMUSG00000076255		Mir92b	-2.05057	4.03276	0.611118
ENSMUSG00000001023		S100a5	1.35816	4.89227	0.78131
ENSMUSG00000049128		Ivl	1.90978	4.8436	0.693367
ENSMUSG00000068890		Lce1a2	0.432074	4.98491	0.930929
ENSMUSG00000060256		Tdpoz4	-3.09477	1.70728	0.0698799
ENSMUSG00000027876		Reg4	-0.790904	4.9315	0.872583
ENSMUSG00000095143		Hsd3b4	0.432074	4.98491	0.930929
ENSMUSG00000038092		Hsd3b5	0.432074	4.98491	0.930929
ENSMUSG00000048540		Nhlh2	-4.087	1.70331	0.0164199
ENSMUSG00000044165		Bcl2l15	-0.842331	3.64	0.816997
ENSMUSG00000027902		Chil6	0.432074	4.98491	0.930929
ENSMUSG00000046213		Cym	0.687034	3.9459	0.861776
ENSMUSG00000094613		A630076J17Rik	-1.85198	3.83722	0.629355
ENSMUSG00000070368		Prok1	0.392723	3.00096	0.895881
ENSMUSG00000027880		Slc25a54	-1.29817	2.46154	0.59793
ENSMUSG00000045092		S1pr1	1.90978	4.8436	0.693367
ENSMUSG00000068696		Gpr88	-4.80391	0.888756	6.47351e-08
ENSMUSG00000033377		Palmd	0.432074	4.98491	0.930929
ENSMUSG00000074248		4930432M17Rik	1.35816	4.89227	0.78131
ENSMUSG00000027971		Ndst4	-2.80212	3.37851	0.406881
ENSMUSG00000104763		9830132P13Rik	1.35816	4.89227	0.78131
ENSMUSG00000028023		Pitx2	-0.842331	3.64	0.816997
ENSMUSG00000027994		Mcub	-2.38532	2.62271	0.363094
ENSMUSG00000028031		Dkk2	-0.790904	4.9315	0.872583
ENSMUSG00000106306		4933401H06Rik	1.90978	4.8436	0.693367
ENSMUSG00000054690		Emcn	0.432074	4.98491	0.930929
ENSMUSG00000074207		Adh1	0.432074	4.98491	0.930929
ENSMUSG00000105504		Gbp5	-0.223559	3.10808	0.942659
ENSMUSG00000098871		Mir6381	0.134758	4.43669	0.975769
ENSMUSG00000074196		Clca4c-ps	-1.36371	4.90379	0.780942
ENSMUSG00000105602		Gm10636	-0.790904	4.9315	0.872583
ENSMUSG00000041216		Clvs1	1.39618	3.38227	0.679756
ENSMUSG00000051279		Gdf6	2.61923	3.95999	0.508342
ENSMUSG00000028217		Cdh17	2.30771	4.31796	0.593035
ENSMUSG00000051056		Gja10	2.22415	2.83516	0.432754
ENSMUSG00000046593		Tmem215	-1.0813	2.11551	0.60926
ENSMUSG00000073877		Gm13306	-1.88559	2.90976	0.516971
ENSMUSG00000095234		Gm21586	0.432074	4.98491	0.930929
ENSMUSG00000071001		Hrct1	2.61923	3.95999	0.508342
ENSMUSG00000015242		Nipsnap3a	0.432074	4.98491	0.930929
ENSMUSG00000086712		AI427809	0.432074	4.98491	0.930929
ENSMUSG00000085967		Gm12530	-0.842331	3.64	0.816997
ENSMUSG00000078673		Mup19	0.432074	4.98491	0.930929
ENSMUSG00000066153		Mup21	0.432074	4.98491	0.930929
ENSMUSG00000039196		Orm1	0.432074	4.98491	0.930929
ENSMUSG00000028359		Orm3	0.0897515	3.15689	0.977319
ENSMUSG00000050395		Tnfsf15	1.35816	4.89227	0.78131
ENSMUSG00000028492		Saxo1	0.687034	3.9459	0.861776
ENSMUSG00000096854		Ifnz	1.08491	3.61972	0.764389
ENSMUSG00000099545		Gm13276	0.432074	4.98491	0.930929
ENSMUSG00000048747		E130114P18Rik	-0.790904	4.9315	0.872583
ENSMUSG00000078625		Gm12789	0.432074	4.98491	0.930929
ENSMUSG00000028523		Tctex1d1	-2.31975	3.76265	0.537552
ENSMUSG00000034919		Ttc22	-3.32071	1.94195	0.0872671
ENSMUSG00000098980		Mir6397	-0.743925	2.32339	0.748824
ENSMUSG00000086483		8030443G20Rik	-1.13572	2.53864	0.654605
ENSMUSG00000033191		Tie1	0.26066	2.56183	0.918957
ENSMUSG00000043333		Rhbdl2	-1.29817	2.46154	0.59793
ENSMUSG00000085263		1700125G02Rik	0.432074	4.98491	0.930929
ENSMUSG00000098831		Mir7119	-0.790904	4.9315	0.872583
ENSMUSG00000087459		Csmd2os	-2.31975	3.76265	0.537552
ENSMUSG00000028785		Hpca	-3.76718	1.09792	0.000600946
ENSMUSG00000078554		Fam229a	0.334623	2.75873	0.903457
ENSMUSG00000023120		Gm853	-1.1078	2.30867	0.631338
ENSMUSG00000040533		Matn1	-3.19456	1.48106	0.0310105
ENSMUSG00000099202		Mir7017	0.0897515	3.15689	0.977319
ENSMUSG00000076123		Mir700	1.39618	3.38227	0.679756
ENSMUSG00000036921		Tex46	0.432074	4.98491	0.930929
ENSMUSG00000078520		Cela3a	0.432074	4.98491	0.930929
ENSMUSG00000094035		Ldlrad2	0.432074	4.98491	0.930929
ENSMUSG00000098513		Mir6399	-1.01405	2.02024	0.615708
ENSMUSG00000041193		Pla2g5	-2.80827	1.60427	0.0800336
ENSMUSG00000085928		4933427I22Rik	-0.600535	3.16665	0.849589
ENSMUSG00000043085		Tmem82	-1.62688	1.30653	0.213062
ENSMUSG00000066688		Gm13083	1.35816	4.89227	0.78131
ENSMUSG00000078508		Gm13128	0.432074	4.98491	0.930929
ENSMUSG00000070619		Gm13119	0.432074	4.98491	0.930929
ENSMUSG00000078507		Aadacl3	0.432074	4.98491	0.930929
ENSMUSG00000065493		Mir34a	1.35816	4.89227	0.78131
ENSMUSG00000028938		Galntl5	0.0815543	2.16434	0.969942
ENSMUSG00000048703		Speer4b	-1.36371	4.90379	0.780942
ENSMUSG00000053194		Cib4	-3.4982	2.62309	0.182329
ENSMUSG00000038676		Ucn	0.432074	4.98491	0.930929
ENSMUSG00000067285		Gm16223	0.432074	4.98491	0.930929
ENSMUSG00000061535		C1qtnf7	-0.790904	4.9315	0.872583
ENSMUSG00000106352		5033403H07Rik	0.432074	4.98491	0.930929
ENSMUSG00000029193		Cckar	-1.68457	2.32158	0.468075
ENSMUSG00000097216		4932441J04Rik	-1.14212	3.40157	0.737049
ENSMUSG00000051498		Tlr6	-0.0103708	2.33823	0.996461
ENSMUSG00000054598		9130230L23Rik	-1.14212	3.40157	0.737049
ENSMUSG00000029158		Yipf7	2.87524	3.69746	0.436789
ENSMUSG00000067220		Cnga1	-1.85198	3.83722	0.629355
ENSMUSG00000035861		Tmprss11b	0.432074	4.98491	0.930929
ENSMUSG00000035528		Npffr2	0.432074	4.98491	0.930929
ENSMUSG00000082361		Btc	-1.14212	3.40157	0.737049
ENSMUSG00000029409		U90926	2.30771	4.31796	0.593035
ENSMUSG00000073497		AA792892	0.432074	4.98491	0.930929
ENSMUSG00000072722		Gm6588	-5.4684	1.88789	0.00377263
ENSMUSG00000042184		1700069L16Rik	1.90978	4.8436	0.693367
ENSMUSG00000099047		Mir7029	0.687034	3.9459	0.861776
ENSMUSG00000086847		Tbx3os2	-2.05057	4.03276	0.611118
ENSMUSG00000032690		Oas2	-1.62909	2.75461	0.554248
ENSMUSG00000053765		Oas1f	-3.24507	1.98549	0.102177
ENSMUSG00000105308		4930572K03Rik	0.432074	4.98491	0.930929
ENSMUSG00000029720		Gm20605	1.39618	3.38227	0.679756
ENSMUSG00000066684		Pilrb1	-2.31975	3.76265	0.537552
ENSMUSG00000092570		Plut	-4.92657	2.0358	0.0155222
ENSMUSG00000047735		Samd9l	0.0897515	3.15689	0.977319
ENSMUSG00000042607		Asb4	-6.05692	1.80469	0.000790167
ENSMUSG00000029754		Dlx6	1.08491	3.61972	0.764389
ENSMUSG00000068794		Col28a1	-2.60161	3.17061	0.411909
ENSMUSG00000029553		Tfec	0.0953593	3.60481	0.978896
ENSMUSG00000029517		Ankrd7	3.09258	3.49526	0.376268
ENSMUSG00000029683		Lmod2	-2.83281	3.02859	0.349604
ENSMUSG00000039904		Gpr37	1.35816	4.89227	0.78131
ENSMUSG00000065619		Mir183	-0.610456	1.94875	0.754086
ENSMUSG00000029829		Tmem213	-1.89222	1.51119	0.210517
ENSMUSG00000036938		Try5	0.432074	4.98491	0.930929
ENSMUSG00000029867		Llcfc1	0.432074	4.98491	0.930929
ENSMUSG00000043119		Olfr448	0.432074	4.98491	0.930929
ENSMUSG00000073111		Olfr446	0.432074	4.98491	0.930929
ENSMUSG00000071481		Olfr437	0.432074	4.98491	0.930929
ENSMUSG00000047867		Gimap6	0.432074	4.98491	0.930929
ENSMUSG00000090019		Gimap1	0.687034	3.9459	0.861776
ENSMUSG00000043505		Gimap5	0.432074	4.98491	0.930929
ENSMUSG00000029819		Npy	-4.17268	1.66914	0.0124232
ENSMUSG00000038253		Hoxa5	2.30771	4.31796	0.593035
ENSMUSG00000038227		Hoxa9	-4.24957	1.63243	0.00923511
ENSMUSG00000038203		Hoxa13	-4.85303	1.12593	1.63067e-05
ENSMUSG00000086126		Evx1os	-5.3561	1.90939	0.0050296
ENSMUSG00000005503		Evx1	-4.36088	1.60953	0.00674031
ENSMUSG00000108228		6430584L05Rik	0.432074	4.98491	0.930929
ENSMUSG00000090346		Vmn1r5	1.39618	3.38227	0.679756
ENSMUSG00000091541		Vmn1r9	0.432074	4.98491	0.930929
ENSMUSG00000036463		4930544G11Rik	1.35816	4.89227	0.78131
ENSMUSG00000093755		Vmn1r39	1.08491	3.61972	0.764389
ENSMUSG00000072999		Gm15401	-1.62909	2.75461	0.554248
ENSMUSG00000059654		Reg1	0.432074	4.98491	0.930929
ENSMUSG00000030043		Tacr1	-2.97312	2.09967	0.156777
ENSMUSG00000100291		2310069B03Rik	-1.41652	3.20405	0.658414
ENSMUSG00000068327		Tlx2	-1.36371	4.90379	0.780942
ENSMUSG00000034968		Lbx2	-2.8311	1.87728	0.131533
ENSMUSG00000059430		Actg2	1.25692	2.89293	0.66394
ENSMUSG00000105002		Mir6375	0.432074	4.98491	0.930929
ENSMUSG00000095932		Vmn1r49	0.432074	4.98491	0.930929
ENSMUSG00000107933		Gm30498	-0.790904	4.9315	0.872583
ENSMUSG00000055003		Lrtm2	1.90978	4.8436	0.693367
ENSMUSG00000030108		Slc6a13	0.0953593	3.60481	0.978896
ENSMUSG00000040797		Iqsec3	-2.41582	1.96933	0.219927
ENSMUSG00000059908		Mug1	-1.75219	4.38715	0.689606
ENSMUSG00000030117		Gdf3	-1.33705	2.9194	0.646961
ENSMUSG00000043832		Clec4a3	1.90978	4.8436	0.693367
ENSMUSG00000055172		C1ra	0.687034	3.9459	0.861776
ENSMUSG00000030125		Lrrc23	-2.81747	1.136	0.0131321
ENSMUSG00000049107		Ntf3	0.134758	4.43669	0.975769
ENSMUSG00000000183		Fgf6	-1.36371	4.90379	0.780942
ENSMUSG00000079298		Klrb1b	1.35816	4.89227	0.78131
ENSMUSG00000030154		Klrb1f	1.35816	4.89227	0.78131
ENSMUSG00000030157		Clec2d	0.0880932	2.86688	0.975487
ENSMUSG00000030158		Clec12b	0.432074	4.98491	0.930929
ENSMUSG00000030160		Tmem52b	1.35816	4.89227	0.78131
ENSMUSG00000067599		Klra7	0.432074	4.98491	0.930929
ENSMUSG00000030187		Klra2	0.432074	4.98491	0.930929
ENSMUSG00000047104		Pbp2	-1.13572	2.53864	0.654605
ENSMUSG00000030219		Erp27	0.687034	3.9459	0.861776
ENSMUSG00000030222		Rerg	-3.20254	1.4182	0.0239351
ENSMUSG00000030226		Lmo3	0.432074	4.98491	0.930929
ENSMUSG00000030230		Plcz1	-1.85198	3.83722	0.629355
ENSMUSG00000030237		Slco1a4	-0.790904	4.9315	0.872583
ENSMUSG00000030244		Gys2	-0.289444	1.83492	0.87466
ENSMUSG00000048473		Sult6b2	-3.06798	2.05108	0.134709
ENSMUSG00000030268		Bcat1	1.44138	2.79024	0.60545
ENSMUSG00000055541		Lair1	2.22415	2.83516	0.432754
ENSMUSG00000081723		Gm15931	0.432074	4.98491	0.930929
ENSMUSG00000078810		Gp6	-0.790904	4.9315	0.872583
ENSMUSG00000066850		Vmn1r65	-0.790904	4.9315	0.872583
ENSMUSG00000054938		Olfr1346	-0.40596	2.0028	0.839372
ENSMUSG00000095730		Vmn2r29	0.432074	4.98491	0.930929
ENSMUSG00000096373		Vmn2r31	0.0880932	2.86688	0.975487
ENSMUSG00000046716		Vmn1r67	0.134758	4.43669	0.975769
ENSMUSG00000030385		2900092C05Rik	0.0880932	2.86688	0.975487
ENSMUSG00000096593		Vmn2r54	1.08491	3.61972	0.764389
ENSMUSG00000070816		Vmn1r86	-2.05057	4.03276	0.611118
ENSMUSG00000007209		Ceacam9	0.432074	4.98491	0.930929
ENSMUSG00000054005		Mill1	0.432074	4.98491	0.930929
ENSMUSG00000030399		Ckm	-0.600535	3.16665	0.849589
ENSMUSG00000040705		A930016O22Rik	0.0897515	3.15689	0.977319
ENSMUSG00000011632		Pinlyp	-0.874044	2.06813	0.672569
ENSMUSG00000074261		Erich4	-1.36371	4.90379	0.780942
ENSMUSG00000040601		Nlrp4a	-1.38966	2.21771	0.53091
ENSMUSG00000060407		Cyp2a12	0.432074	4.98491	0.930929
ENSMUSG00000052974		Cyp2f2	-0.790904	4.9315	0.872583
ENSMUSG00000084174		Sycn	-0.790904	4.9315	0.872583
ENSMUSG00000044997		E130304I02Rik	2.30771	4.31796	0.593035
ENSMUSG00000090967		Vmn2r61	-1.75219	4.38715	0.689606
ENSMUSG00000030468		Siglecg	1.35816	4.89227	0.78131
ENSMUSG00000093639		Lim2	0.432074	4.98491	0.930929
ENSMUSG00000066513		Klk1b4	0.432074	4.98491	0.930929
ENSMUSG00000099330		Mir7053	-1.62909	2.75461	0.554248
ENSMUSG00000038300		Pth2	-4.22412	2.28199	0.0641596
ENSMUSG00000009471		Myod1	1.35816	4.89227	0.78131
ENSMUSG00000084234		4933405O20Rik	-0.842331	3.64	0.816997
ENSMUSG00000099203		Mir6389	1.08491	3.61972	0.764389
ENSMUSG00000093187		Mir344-2	0.432074	4.98491	0.930929
ENSMUSG00000093108		Mir344f	0.432074	4.98491	0.930929
ENSMUSG00000109097		Gm29683	1.90978	4.8436	0.693367
ENSMUSG00000053025		Sv2b	-1.41652	3.20405	0.658414
ENSMUSG00000097015		Gm26705	0.687034	3.9459	0.861776
ENSMUSG00000035165		Kcne3	0.687034	3.9459	0.861776
ENSMUSG00000030653		Gm45837	-0.450905	3.9625	0.909402
ENSMUSG00000073975		Olfr550	1.35816	4.89227	0.78131
ENSMUSG00000070423		Olfr558	-0.665529	1.69135	0.693957
ENSMUSG00000066272		Olfr559	-0.450905	3.9625	0.909402
ENSMUSG00000062142		Olfr569	1.35816	4.89227	0.78131
ENSMUSG00000099687		Olfr623	0.432074	4.98491	0.930929
ENSMUSG00000094520		Olfr635	0.432074	4.98491	0.930929
ENSMUSG00000051618		Ubqln3	0.432074	4.98491	0.930929
ENSMUSG00000030921		Trim30a	0.0880932	2.86688	0.975487
ENSMUSG00000057596		Trim30d	0.134758	4.43669	0.975769
ENSMUSG00000078606		Gm4070	1.35816	4.89227	0.78131
ENSMUSG00000099241		Gm18852	-1.36371	4.90379	0.780942
ENSMUSG00000045868		Gvin1	0.432074	4.98491	0.930929
ENSMUSG00000073896		Olfr716	-1.14212	3.40157	0.737049
ENSMUSG00000059031		Olfr482	0.392723	3.00096	0.895881
ENSMUSG00000005611		Mrvi1	2.30771	4.31796	0.593035
ENSMUSG00000030771		Micalcl	-0.790904	4.9315	0.872583
ENSMUSG00000055159		4930583K01Rik	-0.190435	2.27664	0.933337
ENSMUSG00000030909		Anks4b	2.61923	3.95999	0.508342
ENSMUSG00000066189		Cacng3	-1.75219	4.38715	0.689606
ENSMUSG00000042289		Hsd3b7	0.432074	4.98491	0.930929
ENSMUSG00000030789		Itgax	2.87524	3.69746	0.436789
ENSMUSG00000070366		Plpp4	2.30771	4.31796	0.593035
ENSMUSG00000047517		Dmbt1	1.90978	4.8436	0.693367
ENSMUSG00000109270		Gm10584	-0.213249	2.99878	0.943309
ENSMUSG00000025461		Cd163l1	-2.83281	3.02859	0.349604
ENSMUSG00000059108		Ifitm6	-0.191896	2.73828	0.944131
ENSMUSG00000037974		Muc5ac	-2.80212	3.37851	0.406881
ENSMUSG00000110091		Gm39115	-0.130524	2.09671	0.950362
ENSMUSG00000073785		Krtap5-5	0.432074	4.98491	0.930929
ENSMUSG00000091618		H60c	-1.36371	4.90379	0.780942
ENSMUSG00000046916		Myct1	0.432074	4.98491	0.930929
ENSMUSG00000045591		Olig3	-0.790904	4.9315	0.872583
ENSMUSG00000096937		Gm10825	0.432074	4.98491	0.930929
ENSMUSG00000095569		Taar7d	1.65191	3.19988	0.605686
ENSMUSG00000019803		Nr2e1	0.134758	4.43669	0.975769
ENSMUSG00000019900		Rfx6	0.432074	4.98491	0.930929
ENSMUSG00000019893		Ros1	1.35816	4.89227	0.78131
ENSMUSG00000075046		Duxf3	0.793441	3.16573	0.802096
ENSMUSG00000075045		Gm4981	-1.68738	1.88102	0.369688
ENSMUSG00000009654		Oit3	-1.33705	2.9194	0.646961
ENSMUSG00000020081		Tacr2	-0.299199	3.35787	0.928999
ENSMUSG00000112210		4930407I19Rik	0.432074	4.98491	0.930929
ENSMUSG00000019933		Mrln	0.432074	4.98491	0.930929
ENSMUSG00000052613		Pcdh15	-2.60161	3.17061	0.411909
ENSMUSG00000006345		Ggt1	-0.600535	3.16665	0.849589
ENSMUSG00000001155		Ftcd	-3.16206	2.01577	0.116726
ENSMUSG00000074919		Gm10787	0.0953593	3.60481	0.978896
ENSMUSG00000096573		1700009J07Rik	0.0953593	3.60481	0.978896
ENSMUSG00000009292		Trpm2	-2.37218	2.36611	0.316072
ENSMUSG00000000730		Dnmt3l	-3.96408	0.94099	2.52373e-05
ENSMUSG00000046493		Olfr1352	0.640801	2.87474	0.823608
ENSMUSG00000020310		Madcam1	-0.921282	1.66065	0.579051
ENSMUSG00000020323		Prss57	1.35816	4.89227	0.78131
ENSMUSG00000035852		Misp	1.35816	4.89227	0.78131
ENSMUSG00000085779		Atcayos	1.35816	4.89227	0.78131
ENSMUSG00000105379		Mir1191b	-1.42187	1.43431	0.321528
ENSMUSG00000044199		S1pr4	-1.03886	1.77072	0.557414
ENSMUSG00000097383		1500026H17Rik	-1.44381	2.39353	0.546366
ENSMUSG00000097766		5730420D15Rik	0.793441	3.16573	0.802096
ENSMUSG00000097878		Gm8764	0.432074	4.98491	0.930929
ENSMUSG00000112500		4933411E08Rik	-0.790904	4.9315	0.872583
ENSMUSG00000020123		Avpr1a	-1.49208	2.59932	0.565949
ENSMUSG00000112364		4930503E24Rik	0.432074	4.98491	0.930929
ENSMUSG00000112832		4930484H19Rik	-2.20204	2.3062	0.33966
ENSMUSG00000065430		Mir26a-2	0.208511	2.97105	0.94405
ENSMUSG00000089789		Rdh1	-0.299199	3.35787	0.928999
ENSMUSG00000098957		Mir8105	-2.51673	2.28901	0.271556
ENSMUSG00000025347		Mettl7b	-0.790904	4.9315	0.872583
ENSMUSG00000047626		Olfr791	-1.75219	4.38715	0.689606
ENSMUSG00000094496		Olfr792	0.432074	4.98491	0.930929
ENSMUSG00000052012		Olfr796	-2.31975	3.76265	0.537552
ENSMUSG00000050251		Olfr809	-0.790904	4.9315	0.872583
ENSMUSG00000049052		Olfr812	0.432074	4.98491	0.930929
ENSMUSG00000040340		Tex45	-1.5193	1.48581	0.306525
ENSMUSG00000040165		Cd209c	-2.049	1.79689	0.25416
ENSMUSG00000079168		Cd209g	-3.15726	2.00986	0.11621
ENSMUSG00000110058		Gm5907	-1.58522	1.94029	0.413927
ENSMUSG00000053695		Defb37	0.432074	4.98491	0.930929
ENSMUSG00000095294		Gm21119	2.61923	3.95999	0.508342
ENSMUSG00000079120		AY761185	0.432074	4.98491	0.930929
ENSMUSG00000079112		Fam90a1a	0.432074	4.98491	0.930929
ENSMUSG00000098785		Mir6395	0.599383	1.96981	0.760911
ENSMUSG00000097357		Gm16793	-3.39581	1.91319	0.0759067
ENSMUSG00000109827		Gm6213	0.432074	4.98491	0.930929
ENSMUSG00000109764		Klkb1	2.30771	4.31796	0.593035
ENSMUSG00000085440		Sorbs2os	0.793441	3.16573	0.802096
ENSMUSG00000110464		1700061N14Rik	-1.75219	4.38715	0.689606
ENSMUSG00000031518		Spata4	2.30771	4.31796	0.593035
ENSMUSG00000057228		Aadat	1.04432	3.01561	0.729114
ENSMUSG00000094443		Sgo2b	-0.450905	3.9625	0.909402
ENSMUSG00000044014		Npy5r	-2.32323	3.36167	0.489506
ENSMUSG00000099031		Mir7240	0.134758	4.43669	0.975769
ENSMUSG00000098976		Mir6769b	0.432074	4.98491	0.930929
ENSMUSG00000031803		B3gnt3	-1.10683	1.94752	0.569812
ENSMUSG00000061561		Olfr373	-2.96581	1.56172	0.057556
ENSMUSG00000048148		Nwd1	-0.617454	1.76172	0.725975
ENSMUSG00000031621		Isx	1.35816	4.89227	0.78131
ENSMUSG00000047286		Olfr370	-0.790904	4.9315	0.872583
ENSMUSG00000045232		Rln3	-2.20116	1.4711	0.134583
ENSMUSG00000062687		Cks1brt	0.432074	4.98491	0.930929
ENSMUSG00000051952		Olfr371	-0.790904	4.9315	0.872583
ENSMUSG00000057400		Ces1c	0.432074	4.98491	0.930929
ENSMUSG00000031779		Ccl22	0.134758	4.43669	0.975769
ENSMUSG00000052479		A330008L17Rik	1.90978	4.8436	0.693367
ENSMUSG00000074127		Cmtm2a	0.432074	4.98491	0.930929
ENSMUSG00000031881		Cdh16	-2.26019	2.03931	0.267727
ENSMUSG00000031898		Dpep3	0.432074	4.98491	0.930929
ENSMUSG00000031919		Tmed6	1.08491	3.61972	0.764389
ENSMUSG00000001670		Tat	-0.790904	4.9315	0.872583
ENSMUSG00000034467		Dynlrb2	-0.877077	2.99905	0.769941
ENSMUSG00000099062		Mir7077	-0.818341	3.3013	0.804224
ENSMUSG00000110151		Gm38416	-1.79696	1.82415	0.32458
ENSMUSG00000034112		Atp2c2	-2.68238	1.23486	0.0298401
ENSMUSG00000019278		Dpep1	0.432074	4.98491	0.930929
ENSMUSG00000094956		n-R5s122	-2.24345	1.56818	0.152543
ENSMUSG00000096343		n-R5s133	-1.04871	1.3014	0.420336
ENSMUSG00000096015		n-R5s134	-4.18414	1.41173	0.00303827
ENSMUSG00000095749		n-R5s141	0.54985	2.86279	0.847689
ENSMUSG00000031853		Map3k21	1.35816	4.89227	0.78131
ENSMUSG00000095912		Gm3317	1.35816	4.89227	0.78131
ENSMUSG00000098602		Mir6946	-2.76846	2.24434	0.217379
ENSMUSG00000021867		Tmem254b	0.85079	2.76971	0.758709
ENSMUSG00000021919		Chat	-1.12833	2.85784	0.692976
ENSMUSG00000072625		Gdf2	0.392723	3.00096	0.895881
ENSMUSG00000023064		Sncg	-2.05057	4.03276	0.611118
ENSMUSG00000037780		Mbl1	1.90978	4.8436	0.693367
ENSMUSG00000085123		Rubie	-0.877077	2.99905	0.769941
ENSMUSG00000021852		Slc35f4	3.2814	3.33395	0.324999
ENSMUSG00000021876		Rnase4	-0.0103708	2.33823	0.996461
ENSMUSG00000044286		Olfr221	-0.656973	2.49927	0.792654
ENSMUSG00000035626		Olfr1509	-0.818341	3.3013	0.804224
ENSMUSG00000065432		Mir208a	0.432074	4.98491	0.930929
ENSMUSG00000040632		Nrl	-0.818341	3.3013	0.804224
ENSMUSG00000091686		4930471C04Rik	0.432074	4.98491	0.930929
ENSMUSG00000045875		Adra1a	-2.11428	1.72927	0.221464
ENSMUSG00000093472		4930438E09Rik	-1.57578	2.33295	0.499393
ENSMUSG00000047977		Synb	0.432074	4.98491	0.930929
ENSMUSG00000098666		Mir6950	0.432074	4.98491	0.930929
ENSMUSG00000101009		1700108F19Rik	0.0953593	3.60481	0.978896
ENSMUSG00000022123		Scel	1.35816	4.89227	0.78131
ENSMUSG00000075478		Slitrk1	1.35816	4.89227	0.78131
ENSMUSG00000032006		Pdgfd	0.432074	4.98491	0.930929
ENSMUSG00000031998		1700128F08Rik	-0.0103708	2.33823	0.996461
ENSMUSG00000058659		Olfr58	0.432074	4.98491	0.930929
ENSMUSG00000094995		Pate3	-2.994	3.23881	0.355272
ENSMUSG00000091174		Gm17677	0.432074	4.98491	0.930929
ENSMUSG00000032125		Robo4	-1.33705	2.9194	0.646961
ENSMUSG00000011118		Panx3	0.793441	3.16573	0.802096
ENSMUSG00000061165		Olfr160	1.90978	4.8436	0.693367
ENSMUSG00000058628		Olfr875	1.35816	4.89227	0.78131
ENSMUSG00000052058		Olfr901	-0.439202	2.62835	0.86729
ENSMUSG00000047352		Olfr976	1.35816	4.89227	0.78131
ENSMUSG00000074415		2610203C20Rik	-0.319941	2.13805	0.881048
ENSMUSG00000032013		Trim29	0.432074	4.98491	0.930929
ENSMUSG00000032083		Apoa1	0.432074	4.98491	0.930929
ENSMUSG00000094893		Gm4791	0.432074	4.98491	0.930929
ENSMUSG00000038086		Hspb2	-0.842331	3.64	0.816997
ENSMUSG00000039714		Cplx3	0.487473	3.35504	0.884477
ENSMUSG00000037716		Ccdc33	-2.83281	3.02859	0.349604
ENSMUSG00000032327		Stra6	-0.433338	2.02303	0.830389
ENSMUSG00000036244		Tbc1d21	0.432074	4.98491	0.930929
ENSMUSG00000076379		Mir190a	1.39618	3.38227	0.679756
ENSMUSG00000093042		Mir3109	-0.192641	2.54383	0.939635
ENSMUSG00000032207		Lipc	-1.67956	2.03699	0.409638
ENSMUSG00000092622		Khdc3	0.432074	4.98491	0.930929
ENSMUSG00000062151		Unc13c	-2.33897	1.37939	0.0899507
ENSMUSG00000043013		Onecut1	0.392723	3.00096	0.895881
ENSMUSG00000032343		Impg1	1.25692	2.89293	0.66394
ENSMUSG00000099724		4930554C24Rik	0.432074	4.98491	0.930929
ENSMUSG00000047606		Ankrd34c	0.432074	4.98491	0.930929
ENSMUSG00000032473		Cldn18	-0.877077	2.99905	0.769941
ENSMUSG00000053747		Sox14	-2.64785	2.22639	0.234322
ENSMUSG00000032564		Cpne4	-0.4916	2.85338	0.863212
ENSMUSG00000045322		Tlr9	-2.994	3.23881	0.355272
ENSMUSG00000062275		Fbxw24	0.432074	4.98491	0.930929
ENSMUSG00000098490		Mir7089	-0.499995	2.07861	0.80991
ENSMUSG00000043953		Ccrl2	-0.790904	4.9315	0.872583
ENSMUSG00000109890		AU023762	0.432074	4.98491	0.930929
ENSMUSG00000100146		1700020M21Rik	0.432074	4.98491	0.930929
ENSMUSG00000086365		4930593C16Rik	0.134758	4.43669	0.975769
ENSMUSG00000049721		Gal3st1	-1.54617	2.09643	0.460804
ENSMUSG00000040985		Sun3	0.723769	2.58928	0.779842
ENSMUSG00000062511		4930512M02Rik	0.432074	4.98491	0.930929
ENSMUSG00000048834		Vstm2a	2.30771	4.31796	0.593035
ENSMUSG00000086892		4933430M04Rik	-5.10492	1.97653	0.00980119
ENSMUSG00000040919		4930505A04Rik	-0.372749	2.3285	0.872817
ENSMUSG00000073063		Hbq1b	-1.36371	4.90379	0.780942
ENSMUSG00000020159		Gabrp	0.134758	4.43669	0.975769
ENSMUSG00000069911		Fam196b	-1.75219	4.38715	0.689606
ENSMUSG00000004296		Il12b	-1.85198	3.83722	0.629355
ENSMUSG00000055546		Timd4	0.432074	4.98491	0.930929
ENSMUSG00000069893		9930111J21Rik1	-1.14212	3.40157	0.737049
ENSMUSG00000040328		Olfr56	0.432074	4.98491	0.930929
ENSMUSG00000047511		Olfr1396	0.432074	4.98491	0.930929
ENSMUSG00000100923		Olfr10	1.35816	4.89227	0.78131
ENSMUSG00000107573		Olfr1389	-2.05057	4.03276	0.611118
ENSMUSG00000047702		Olfr1388	0.432074	4.98491	0.930929
ENSMUSG00000107417		Olfr1383	1.35816	4.89227	0.78131
ENSMUSG00000098474		Mir6919	0.432074	4.98491	0.930929
ENSMUSG00000076450		Mir804	0.0897515	3.15689	0.977319
ENSMUSG00000062204		Olfr1373	-0.790904	4.9315	0.872583
ENSMUSG00000018914		Il3	-1.36371	4.90379	0.780942
ENSMUSG00000057654		Olfr328	-2.83281	3.02859	0.349604
ENSMUSG00000059610		Olfr222	0.432074	4.98491	0.930929
ENSMUSG00000092734		Mir5100	-1.1078	2.30867	0.631338
ENSMUSG00000087604		Cdrt4os1	3.44832	3.20222	0.281545
ENSMUSG00000056328		Myh1	-2.06886	2.5361	0.414635
ENSMUSG00000057003		Myh4	-2.0629	2.72913	0.44972
ENSMUSG00000060180		Myh13	-3.46703	1.88706	0.0661708
ENSMUSG00000032921		Odf4	-2.85834	2.38053	0.229862
ENSMUSG00000087279		4930544D05Rik	0.487473	3.35504	0.884477
ENSMUSG00000085528		4930401O10Rik	-2.80212	3.37851	0.406881
ENSMUSG00000062128		Olfr20	1.35816	4.89227	0.78131
ENSMUSG00000065518		Mir423	2.87524	3.69746	0.436789
ENSMUSG00000002057		Foxn1	-2.31975	3.76265	0.537552
ENSMUSG00000035385		Ccl2	1.35816	4.89227	0.78131
ENSMUSG00000020702		Ccl1	-2.23747	2.70437	0.408037
ENSMUSG00000072620		Slfn2	0.487473	3.35504	0.884477
ENSMUSG00000051748		Wfdc21	0.432074	4.98491	0.930929
ENSMUSG00000065589		Mir301	0.498408	2.30326	0.828682
ENSMUSG00000104896		Rnu3b4	1.65191	3.19988	0.605686
ENSMUSG00000086191		Zfp652os	-3.74422	2.49845	0.133974
ENSMUSG00000086545		Lrrc3c	0.432074	4.98491	0.930929
ENSMUSG00000075570		Krt26	-2.9951	1.23914	0.0156454
ENSMUSG00000078131		Krtap1-3	0.432074	4.98491	0.930929
ENSMUSG00000046474		Krtap4-16	0.432074	4.98491	0.930929
ENSMUSG00000090225		Gm11559	1.35816	4.89227	0.78131
ENSMUSG00000078256		Gm11565	1.35816	4.89227	0.78131
ENSMUSG00000078253		Krtap16-1	0.432074	4.98491	0.930929
ENSMUSG00000045471		Hcrt	-2.60161	3.17061	0.411909
ENSMUSG00000078650		G6pc	0.432074	4.98491	0.930929
ENSMUSG00000001493		Meox1	-4.9443	1.22947	5.78338e-05
ENSMUSG00000098613		Mir6931	0.240325	2.48669	0.923009
ENSMUSG00000020945		Lyzl6	-0.842331	3.64	0.816997
ENSMUSG00000049506		Sppl2c	0.432074	4.98491	0.930929
ENSMUSG00000101605		Ace3	2.30771	4.31796	0.593035
ENSMUSG00000087393		1700023C21Rik	-0.790904	4.9315	0.872583
ENSMUSG00000041797		Abca9	0.487473	3.35504	0.884477
ENSMUSG00000063193		Cd300lb	-3.0554	1.17261	0.00917012
ENSMUSG00000069588		Gm11733	-1.36371	4.90379	0.780942
ENSMUSG00000098958		Mir6933	-2.2006	2.13287	0.302187
ENSMUSG00000098704		Mir6934	0.432074	4.98491	0.930929
ENSMUSG00000013483		Card14	-1.10841	1.38542	0.423678
ENSMUSG00000087675		Gm11762	-1.30529	2.48877	0.599951
ENSMUSG00000098981		Mir7236	0.432074	4.98491	0.930929
ENSMUSG00000063130		Calml3	1.35816	4.89227	0.78131
ENSMUSG00000021216		Tubal3	-2.51918	2.55116	0.323414
ENSMUSG00000021213		Akr1c13	1.35816	4.89227	0.78131
ENSMUSG00000113960		4933412O06Rik	0.432074	4.98491	0.930929
ENSMUSG00000021319		Sfrp4	1.35816	4.89227	0.78131
ENSMUSG00000021322		Aoah	-2.31975	3.76265	0.537552
ENSMUSG00000036658		Olfr11	0.432074	4.98491	0.930929
ENSMUSG00000099611		Vmn1r189	-3.62132	2.61	0.165296
ENSMUSG00000095916		Vmn1r191	0.487473	3.35504	0.884477
ENSMUSG00000082316		Vmn1r221	-0.790904	4.9315	0.872583
ENSMUSG00000021335		Slc17a1	0.432074	4.98491	0.930929
ENSMUSG00000021345		Prl8a6	0.432074	4.98491	0.930929
ENSMUSG00000021403		Serpinb9b	0.134758	4.43669	0.975769
ENSMUSG00000112963		Gm6093	0.432074	4.98491	0.930929
ENSMUSG00000052180		Serpinb6c	1.90978	4.8436	0.693367
ENSMUSG00000113591		4930447K03Rik	1.35816	4.89227	0.78131
ENSMUSG00000038246		Fam50b	-1.70253	1.72813	0.324532
ENSMUSG00000113770		1700019C18Rik	-0.790904	4.9315	0.872583
ENSMUSG00000114959		AC154314.2	0.134758	4.43669	0.975769
ENSMUSG00000097326		A330048O09Rik	0.432074	4.98491	0.930929
ENSMUSG00000095300		Gm906	-0.299199	3.35787	0.928999
ENSMUSG00000074895		Eif4e1b	0.134758	4.43669	0.975769
ENSMUSG00000021492		F12	1.90978	4.8436	0.693367
ENSMUSG00000074885		Gm10782	-0.842331	3.64	0.816997
ENSMUSG00000114531		AC122346.1	-0.790904	4.9315	0.872583
ENSMUSG00000049806		Olfr466	0.432074	4.98491	0.930929
ENSMUSG00000060969		Irx1	-1.71353	1.73376	0.32299
ENSMUSG00000045509		Gpr150	-2.32323	3.36167	0.489506
ENSMUSG00000087143		A830082K12Rik	0.432074	4.98491	0.930929
ENSMUSG00000097182		A830009L08Rik	-1.36371	4.90379	0.780942
ENSMUSG00000021622		Ckmt2	-0.877077	2.99905	0.769941
ENSMUSG00000074768		Bhmt	1.35816	4.89227	0.78131
ENSMUSG00000021679		S100z	-1.36503	1.98695	0.492086
ENSMUSG00000042655		Fam159b	-1.75219	4.38715	0.689606
ENSMUSG00000051758		4930544M13Rik	0.432074	4.98491	0.930929
ENSMUSG00000100727		1700003P14Rik	0.432074	4.98491	0.930929
ENSMUSG00000112422		Gm31938	-0.790904	4.9315	0.872583
ENSMUSG00000102096		1700101O22Rik	1.35816	4.89227	0.78131
ENSMUSG00000048387		Osr1	-0.600535	3.16665	0.849589
ENSMUSG00000113644		4930448C13Rik	0.432074	4.98491	0.930929
ENSMUSG00000112937		Gm17746	2.30771	4.31796	0.593035
ENSMUSG00000112663		C630031E19Rik	0.432074	4.98491	0.930929
ENSMUSG00000001225		Slc26a3	-1.1405	1.97746	0.56411
ENSMUSG00000092305		Prps1l1	1.65191	3.19988	0.605686
ENSMUSG00000020581		Agr2	0.687034	3.9459	0.861776
ENSMUSG00000004151		Etv1	0.687034	3.9459	0.861776
ENSMUSG00000104861		3110039M20Rik	-0.790904	4.9315	0.872583
ENSMUSG00000001497		Pax9	0.134758	4.43669	0.975769
ENSMUSG00000113800		2210039B01Rik	-3.62132	2.61	0.165296
ENSMUSG00000100890		1700085C21Rik	-2.31975	3.76265	0.537552
ENSMUSG00000113164		4930559C10Rik	0.432074	4.98491	0.930929
ENSMUSG00000100211		1700064M15Rik	-1.49208	2.59932	0.565949
ENSMUSG00000060863		Tcl1b2	-2.24362	2.45468	0.360708
ENSMUSG00000085820		4933406K04Rik	-3.07439	2.10577	0.144294
ENSMUSG00000085641		4930465M20Rik	0.432074	4.98491	0.930929
ENSMUSG00000070101		Mir341	-1.83632	2.4837	0.459697
ENSMUSG00000065433		Mir370	-1.79538	2.06872	0.385464
ENSMUSG00000077881		Mir882	-1.75219	4.38715	0.689606
ENSMUSG00000065617		Mir323	-2.37218	2.36611	0.316072
ENSMUSG00000076459		Mir758	-1.88559	2.90976	0.516971
ENSMUSG00000077980		Mir654	-0.299199	3.35787	0.928999
ENSMUSG00000076219		Mir487b	-1.83966	2.25594	0.4148
ENSMUSG00000065428		Mir382	-1.41652	3.20405	0.658414
ENSMUSG00000076052		Mir541	-2.66252	2.27057	0.240946
ENSMUSG00000087075		A230065H16Rik	-1.52159	1.62868	0.350176
ENSMUSG00000065574		Mir203	0.432074	4.98491	0.930929
ENSMUSG00000113189		B020018J22Rik	1.35816	4.89227	0.78131
ENSMUSG00000065538		Mir153	-0.790904	4.9315	0.872583
ENSMUSG00000005268		Prlr	0.687034	3.9459	0.861776
ENSMUSG00000060735		Rxfp3	1.90978	4.8436	0.693367
ENSMUSG00000094447		9430069I07Rik	-1.36371	4.90379	0.780942
ENSMUSG00000094112		9330182O14Rik	0.432074	4.98491	0.930929
ENSMUSG00000037362		Nov	-0.192641	2.54383	0.939635
ENSMUSG00000055827		Gsdmc3	0.134758	4.43669	0.975769
ENSMUSG00000093867		Gsdmcl2	-0.299199	3.35787	0.928999
ENSMUSG00000036944		Tmem71	0.432074	4.98491	0.930929
ENSMUSG00000044678		Ly6k	0.355902	2.3529	0.87977
ENSMUSG00000093169		Mir3079	-2.58098	3.54811	0.466967
ENSMUSG00000018893		Mb	-3.74422	2.49845	0.133974
ENSMUSG00000033576		Apol6	-1.70157	1.85809	0.359791
ENSMUSG00000071716		Apol7e	-0.450905	3.9625	0.909402
ENSMUSG00000018868		Pnpla5	-0.223559	3.10808	0.942659
ENSMUSG00000022439		Parvg	-4.06306	1.78438	0.0227851
ENSMUSG00000097209		AU022754	0.0953593	3.60481	0.978896
ENSMUSG00000054117		Zdhhc25	0.134758	4.43669	0.975769
ENSMUSG00000022613		Miox	-1.14212	3.40157	0.737049
ENSMUSG00000063260		Syt10	0.134758	4.43669	0.975769
ENSMUSG00000048077		H1fnt	1.39618	3.38227	0.679756
ENSMUSG00000099353		1700031M16Rik	-0.450905	3.9625	0.909402
ENSMUSG00000023000		Dhh	-2.755	1.82841	0.131868
ENSMUSG00000023013		Aqp2	0.334623	2.75873	0.903457
ENSMUSG00000045631		Tmprss12	0.432074	4.98491	0.930929
ENSMUSG00000098527		Mir6961	0.432074	4.98491	0.930929
ENSMUSG00000037185		Krt80	-0.877077	2.99905	0.769941
ENSMUSG00000023039		Krt7	-2.30558	1.36509	0.091226
ENSMUSG00000047641		Krt87	-5.00822	2.01583	0.0129753
ENSMUSG00000063971		Krt88	0.432074	4.98491	0.930929
ENSMUSG00000067594		Krt77	0.432074	4.98491	0.930929
ENSMUSG00000076010		Mir615	-0.790904	4.9315	0.872583
ENSMUSG00000022490		Ppp1r1a	-0.842331	3.64	0.816997
ENSMUSG00000088544		Mir1945	-0.450905	3.9625	0.909402
ENSMUSG00000022496		Tnfrsf17	0.334623	2.75873	0.903457
ENSMUSG00000099214		Mir6365	-1.36371	4.90379	0.780942
ENSMUSG00000022738		Gsc2	0.432074	4.98491	0.930929
ENSMUSG00000059280		Vpreb2	0.432074	4.98491	0.930929
ENSMUSG00000043008		Klhl6	-1.36371	4.90379	0.780942
ENSMUSG00000022875		Kng1	-1.36371	4.90379	0.780942
ENSMUSG00000033383		Rtp1	0.134758	4.43669	0.975769
ENSMUSG00000004366		Sst	1.35816	4.89227	0.78131
ENSMUSG00000046345		Smco1	0.134758	4.43669	0.975769
ENSMUSG00000079625		Tm4sf19	1.04432	3.01561	0.729114
ENSMUSG00000052363		Zdhhc19	-2.60161	3.17061	0.411909
ENSMUSG00000022824		Muc13	-0.450905	3.9625	0.909402
ENSMUSG00000071562		Stfa1	1.35816	4.89227	0.78131
ENSMUSG00000075122		Cd80	-2.32323	3.36167	0.489506
ENSMUSG00000047261		Gap43	-5.06079	1.98868	0.010934
ENSMUSG00000036172		Cd200r3	-0.790904	4.9315	0.872583
ENSMUSG00000033187		BC016579	0.432074	4.98491	0.930929
ENSMUSG00000110573		Gm5485	0.432074	4.98491	0.930929
ENSMUSG00000071510		Olfr172	0.432074	4.98491	0.930929
[truncated: 17,992 more rows]
