# Supplementary material for: A bioenergetic shift is required for spermatogonial differentiation
Source: Cell Discov. 2020 Aug 18;6:56. doi: 10.1038/s41421-020-0183-x (PMC7431567; doi:10.1038/s41421-020-0183-x)
Supplement: Supplementary file 3 — Supplementary Table S2 [file 41421_2020_183_MOESM3_ESM.xlsx]

## Sheet: after normalization and t-test
Protein ID	Gene Name	-Log10 (p-value)	Log2(dSG/SG)
Q9Z2R9	Eif2ak1	0.756457	-1.36564
Q61781	Krt14	0.857934	-1.40977
P70206	Plxna1	0.804619	-1.39573
Q02257	Jup	0.759112	-1.25045
H3BJ18	Tcl1;Tcl1a	3.86077	-1.63604
Q03145	Epha2	4.48025	-1.51988
A0A087WSI1	Pcbp4	2.8943	-1.33357
Q9QZL0	Ripk3	2.07213	-1.23896
Q9CRB1	Lgals7	2.10807	-1.14844
A0A1L1SRE8	Ldlr	3.7319	-1.06542
Q7TQJ8	Wtip	1.3582	-1.03667
Q9CQX4	Paf	2.8834	-1.01314
Q8JZK9	Hmgcs1	4.40524	-0.992003
A0A5F8MPC9	Sall3	2.16075	-0.913466
Q60790	Rasa3	2.03485	-0.887935
Q9D009	Lipt2	1.1127	-0.783712
Q71FD7	Fblim1	2.75415	-0.827164
O88322	Nid2	1.96619	-0.841028
Q3ULL6	Upf3b	3.48598	-0.834429
Q8K0C4	Cyp51a1	3.28031	-0.82602
A0A0N4SW94	Myadm	0.913161	-0.983309
A0A3B2WB12	Mea1	1.3647	-0.786309
P70441	Slc9a3r1	4.56152	-0.770584
O35988	Sdc4	3.34819	-0.764645
P19324	Serpinh1	3.00425	-0.76059
A0A1W2P7K6	Rab3ip	0.801602	-0.736989
A0A571BEK9	Fdft1	1.61777	-0.680989
P39688	Fyn	3.37146	-0.691806
A2AIL4	Ndufaf6	2.47956	-0.679782
Q9CPY3	Cdca5	1.66265	-0.655274
Q9R097	Spint1	1.47707	-0.682635
Q6P1J1	Crmp1	3.81727	-0.64559
Q62159	Rhoc;4930544G11Rik	2.63949	-0.639865
E0CY07	Tmem167;Tmem167a	1.22274	-0.617557
Q08093	Cnn2	1.87153	-0.643194
P11157	Rrm2	3.34657	-0.627885
Q69ZK0	Prex1	3.33403	-0.61903
Q6J1H4	Utf1	3.41418	-0.613666
P32037	Slc2a3	2.3576	-0.611961
A0A0G2JE46	Hax1	3.05427	-0.609822
Q8C6C7	Fam204a	2.16017	-0.618732
E9Q5B5	Hk2	5.12745	-0.607047
Q9WTI7	Myo1c	1.48105	-0.586631
Q6ZPJ0	Tex2	3.00518	-0.602715
Q9CQV4	Fam134c	1.45733	-0.614492
E0CY47	Plch1	2.10505	-0.601822
Q9R1Q7	Plp2	1.81632	-0.572694
Q9Z0R9	Fads2	3.7849	-0.569694
Q8K3X4	Irf2bpl	4.4407	-0.566522
Q3TYF1	Nab2	3.33594	-0.567736
P07356	Anxa2	1.87574	-0.560335
Q3U2C5	Rnf149	1.31059	-0.572644
Z4YMV4	Esrp1	2.96389	-0.551594
Q9JKW0	Arl6ip1	2.12992	-0.548748
P30412	Ppic	3.78866	-0.543422
Q9CQU0	Txndc12	2.72719	-0.540133
D3YZ35	Nefm	2.88078	-0.542225
Q9R0E2	Plod1	3.20017	-0.533443
F8WIJ0	Slc12a4	2.16417	-0.526815
Q9DBB1	Dusp6	2.32495	-0.528693
A0A5F8MPF6	Arhgef18	1.52236	-0.54292
Q8R2Y2	Mcam	3.30806	-0.523845
Q9Z2Z9	Gfpt2	3.94699	-0.518287
P11679	Krt8	2.45397	-0.500147
Q9D3R9	Taf7l	4.05296	-0.49767
A2A6T1	Cdr2l	2.31237	-0.49246
G3X963	Atad2	2.88328	-0.492602
A2AA85	Szrd1	2.29034	-0.494895
Q6R0H7	Gnas	2.82227	-0.490201
Q9CPR1	Rwdd4	1.85106	-0.484981
Q9DBN5	Lonp2	2.03693	-0.49233
Q8CI15	Sphk1	1.30268	-0.467558
A0A1B0GSR9	Ldha	2.3522	-0.481282
P42227	Stat3	4.33137	-0.476882
Q3UH63	Sfmbt2	1.4246	-0.489678
Q8K3K8	Optn	2.59191	-0.475971
Q99KR6	Rnf34	1.42783	-0.462976
B7ZNJ1	Fn1	1.89305	-0.473062
Q8VDF2	Uhrf1	2.86766	-0.469812
E0CZE8	Tmbim6	1.63057	-0.463278
O54790	Mafg	1.8662	-0.47376
O70503	Hsd17b12	3.15756	-0.466078
Q8BVL9	Jakmip1	1.83453	-0.45707
Q14AT0	Gyltl1b	2.31024	-0.459303
A2AIV6	Snapc4	1.44205	-0.456942
A0A087WNR7	1810022K09Rik	4.20248	-0.455882
A0A140LIQ1	Tacc2	2.24101	-0.451963
P97363	Sptlc2	3.68618	-0.452116
P97931	Ung	2.44955	-0.453011
Q9CQH8	Rpp14	1.53205	-0.448974
A2AJI1	Map7d1	3.10784	-0.442511
E9Q7B0	P4ha1	1.48705	-0.446732
Q6PGG6	Gnl3l	2.35732	-0.433576
Q921F2	Tardbp	3.1935	-0.431381
Q3TCU5	Tapbp	2.34213	-0.427955
A0A0R4J007	Pald1	3.61083	-0.427085
Q6DFV5	Helz	3.38542	-0.424772
A2ALP5	Fgd1	1.90712	-0.425479
Q7TQE2	Zyx	2.85316	-0.420465
Q9D3U0	Pus10	1.85245	-0.42645
E9Q718	Plod2	3.30414	-0.420939
P21995	Emb	2.91197	-0.418698
P17809	Slc2a1	2.27388	-0.416715
P41139	Id4	2.626	-0.418875
Q5SX75	P4ha2	2.44859	-0.416307
Q8VDP3	Mical1	2.02436	-0.411544
F6T836	Arhgap26	2.4645	-0.415425
P40240	Cd9	2.23595	-0.416479
A0A3B2WCN9	Tjp2	3.46732	-0.410889
Q91YM2	Arhgap35	2.05127	-0.410238
P50543	S100a11	1.7772	-0.412943
Q8BU31	Rap2c	1.04156	-0.413832
Q62095	Ddx3y	1.9822	-0.397949
Q9WVA4	Tagln2	4.12851	-0.39607
Q8R1F0	D8Ertd738e	1.31348	-0.392566
Q6ZPF4	Fmnl3	3.11918	-0.391233
P62077	Timm8b	3.57821	-0.389995
P70460	Vasp	2.78994	-0.387038
A0A087WSB8	Hmgn3	1.62982	-0.389191
P14901	Hmox1	1.49747	-0.386397
Q8K396	Mnd1	1.71793	-0.377391
Q91Z49	Fyttd1	1.87695	-0.38272
A0A1Y7VMH7	Kidins220	2.39405	-0.380718
Q9QZV9	Nxt1	1.69846	-0.3784
Q9DBC7	Prkar1a	2.95934	-0.380808
O89050	Mkln1	1.95386	-0.378481
Q60992	Vav2	2.08086	-0.373817
P0CG14	Chtf8	1.53873	-0.369862
Q9CPT4	Mydgf	2.02792	-0.375936
Q99J25	Mrm1	2.92048	-0.374698
A6PWC3	Nrd1	5.15064	-0.371933
F6SPK0	Ube2j1	2.1677	-0.368949
P60324	Nanos3	1.24178	-0.372934
Q8K354	Cbr3	2.15849	-0.367165
Q4G5Y1	Klhdc2	1.87952	-0.362283
Q9EQR6	Fancg	1.61934	-0.360627
Q99KU0	Vmp1	2.5012	-0.364456
P27641	Xrcc5	3.57548	-0.363861
Q62470	Itga3	1.29762	-0.358626
P18155	Mthfd2	3.27277	-0.357505
G5E870	Trip12	3.67465	-0.356933
Q6P5F4	Zfp335;Znf335	1.54304	-0.360729
Q8C3Y4	Kntc1	2.21678	-0.353922
Q60715	P4ha1	2.65631	-0.349661
Q920Q8	Ivns1abp	3.25243	-0.347007
Q04692	Smarcad1	3.38411	-0.344776
A0A1N9M4K1	Siae	2.16271	-0.346429
A0A0G2JGP4	Nras	1.77085	-0.342714
Q3U308	Ctu2	1.35674	-0.330028
Q9DCZ1	Gmpr	1.15578	-0.347293
A0A3Q4EI12	Rab18	2.22572	-0.33528
Q9QYM8	Cenph	1.31186	-0.335648
A0A0A6YWR8	Map4k4	2.33578	-0.333545
E9PUF7	Arhgef1	3.22932	-0.333161
E9Q7L3	Pbrm1	2.73361	-0.331766
A0A0R4J108	Homez	1.27645	-0.338987
Q8CI08	Slain2	1.84551	-0.326432
P15105	Glul	2.45443	-0.328051
Q920E5	Fdps	2.96947	-0.325805
Q99MW6	Nxf2	2.56533	-0.326247
V9GXT3	Nav2	1.62074	-0.32351
E9QK89	Mdc1	1.85674	-0.324323
E9Q8Z4	Ctnnd1	1.88868	-0.320187
B1AQJ2	Usp36	1.3258	-0.323242
Q91W43	Gldc	2.01735	-0.319493
P36552	Cpox	2.66031	-0.317439
Q9JIK5	Ddx21	2.62771	-0.31637
P58044	Idi1	3.38609	-0.316062
E9Q722	Usf1	1.72735	-0.32007
O70172	Pip4k2a	2.0233	-0.315083
A0A571BG95	Abr	3.20141	-0.31363
A2A6U3	2020-09-09	2.8052	-0.310846
Q9Z127	Slc7a5	3.08813	-0.311251
P45377	Akr1b8	3.437	-0.309931
B2RPU8	Zbed5	2.78301	-0.309478
Q8C8U0	Ppfibp1	2.70186	-0.309007
P01900	H2-D1	1.36881	-0.315078
F8WIE5	Hectd1	3.30069	-0.309169
Q9CQU5	Zwint	2.81775	-0.306838
E9Q066	Larp4	2.12706	-0.309484
F7CJY7	Stx16	1.4309	-0.306066
P20029	Hspa5	2.46928	-0.30562
Q9CXU1	Med31	1.2659	-0.31311
P63037	Dnaja1	2.82491	-0.301452
B9EJ80	Pdzd8	1.77195	-0.298454
A0A1L1SU24	Mrpl4	1.90673	-0.298601
P47758	Srprb	2.34521	-0.299159
E9Q777	Akap11	1.55111	-0.297972
Q8BX10	Pgam5	2.61642	-0.297603
Q2TBE6	Pi4k2a	2.02359	-0.297966
Q91ZN5	Slc35b2	1.60775	-0.293874
Q6NXH3	Gpbp1	1.94071	-0.300156
P05064	Aldoa;Aldoart1	2.56932	-0.293068
Q3TFD2	Lpcat1	1.36704	-0.296943
P08113	Hsp90b1	2.96166	-0.291669
P08752	Gnai2	1.99438	-0.29064
B9EHJ3	Tjp1	2.06163	-0.289996
Q62048	Pea15	2.44315	-0.288585
F6TVX7	Gm20671;Pisd	1.75293	-0.287498
E9QP59	Lemd3	1.75652	-0.292354
P27046	Man2a1	2.15058	-0.286258
Q9QYH6	Maged1	2.76187	-0.285068
Q9JMC3	Dnaja4	2.66917	-0.283722
Q6EJB6	Utp14b	1.43608	-0.283494
Q3TJ22	Aamp	1.42141	-0.285334
P46638	Rab11b;Rab11a	2.58985	-0.281674
Q62165	Dag1	3.95623	-0.279617
A0A338P7G4	Tango2	2.9716	-0.277149
Q9JHU9	Isyna1	2.13287	-0.278271
D3YY75	Vangl2	1.36497	-0.279171
Q059Z2	Cpeb1	1.56235	-0.27773
Q9DC23	Dnajc10	2.00352	-0.276565
E9Q9E4	Cdk4	1.78247	-0.279115
G3UZF0	Usp3	3.13927	-0.276144
Q9CYZ6	2810428I15Rik	2.47597	-0.276657
Q9QXS1	Plec	2.65904	-0.275734
Q8BU14	Sec62	1.76506	-0.273713
O55143	Atp2a2	2.06913	-0.275479
Q62315	Jarid2	2.83322	-0.274641
P10922	H1f0	1.44244	-0.268923
E9PZK7	Arfrp1	1.54694	-0.27488
A0A087WQQ5	Ktn1	2.74744	-0.271176
E9Q3N0	Recql	1.50773	-0.267254
G3X9Y5	Ube4a	1.80868	-0.264363
G3X9I1	Fam3c	2.00282	-0.266285
P48678	Lmna	1.58487	-0.262314
Q922R8	Pdia6	2.52605	-0.262261
P35278	Rab5c	2.91542	-0.261916
Q68FG2	Sptbn2	1.83718	-0.261328
Q9D7S7	Rpl22l1	1.78894	-0.259832
Q9DBG7	Srpr	2.62828	-0.259784
E9PX62	Hdac7	1.63961	-0.260005
Q91YT7	Ythdf2	2.0137	-0.258563
Q64337	Sqstm1	2.28205	-0.259214
P09411	Pgk1	1.87149	-0.256306
Q6P5H2	Nes	2.90553	-0.256428
R4H4V1	Scyl1	1.66749	-0.258061
E9Q467	Abcc4	1.54245	-0.256893
P52480	Pkm	2.70849	-0.254921
Q9WUK2	Eif4h	1.9433	-0.257525
Q8BYA0	Tbcd	3.00956	-0.254179
Q8CC21	Ttc19	1.48212	-0.250713
E9Q3P4	Cenpf	2.22296	-0.253602
Q9Z0H8	Clip2	1.92139	-0.253908
Q8VBZ3	Clptm1	1.7322	-0.253319
E9QLJ3	Med13l	1.75213	-0.251427
Q6P1H6	Ankle2	2.23507	-0.248424
Q8BFP9	Pdk1	1.52821	-0.245833
Q5ND52	Rnmtl1	1.76975	-0.24861
Q3U0P5	Entpd6	2.2647	-0.246583
P17751	Tpi1	2.09109	-0.246299
P51150	Rab7a	2.42586	-0.244905
Q6P549	Inppl1	2.56667	-0.246207
Q9CPN8	Igf2bp3	2.32115	-0.242875
P24860	Ccnb1	1.6024	-0.242785
Q8R3V5	Sh3glb2	3.8784	-0.242504
Q922F4	Tubb6	3.09413	-0.239633
Q3UVG3	Fam91a1	3.15902	-0.240263
Q9WUM4	Coro1c	1.77655	-0.238637
A0A0B4J1L4	Obsl1	1.55141	-0.24154
Q9JKR6	Hyou1	2.13019	-0.238259
E9Q5F9	Setd2	1.89981	-0.237159
P16045	Lgals1	3.50898	-0.237774
Q9JI38	Pus3	1.71398	-0.235475
Q9DCL9	Paics	3.60205	-0.233602
Q3TXU5	Dhps	1.88899	-0.233559
Q6LC96	Rxra	2.54603	-0.231384
Q9JMH6	Txnrd1	1.96344	-0.229506
I7HFT9	Hist1h1t	2.42923	-0.229448
Q8VD75	Hip1	3.50837	-0.229727
Q9D0R4	Ddx56	1.90474	-0.230309
A2AWI9	Sh3glb2	2.94111	-0.228003
Q69ZL1	Fgd6	2.16718	-0.227596
Q62261	Sptbn1	2.96288	-0.226359
A2ACG7	Rpn2	1.75849	-0.226158
Q8BFU3	Rnf214	1.99464	-0.225936
A0A0A6YWX1	Usp19	2.51841	-0.224108
O88477	Igf2bp1	2.84707	-0.220968
Q9Z1Q5	Clic1	3.21164	-0.220554
D3Z637	Tpd52	2.14599	-0.22053
V9GXJ9	Kri1	1.95156	-0.218661
A2AN08	Ubr4	3.1364	-0.21814
Q5SWD9	Tsr1	4.50952	-0.2182
S4R1B9	Taf1	2.61551	-0.218177
Q3TAA7	Stk11ip	1.80698	-0.218523
A0A0R4J0V5	Polr2a	4.19762	-0.213599
D3Z2H9	Tpm3-rs7	2.31549	-0.210879
P62874	Gnb1	2.03737	-0.210785
Q3UZ39	Lrrfip1	2.85869	-0.209813
P55194	Sh3bp1	2.09307	-0.206697
P10852	Slc3a2	2.18971	-0.208018
Q6P1B9	Bin1	2.07517	-0.200872
Q99K94	Stat1	2.35011	-0.201668
Q8R180	Ero1l	3.05756	-0.201557
Q8BHK9	Ercc6l	2.86974	-0.200927
P16546	Sptan1	2.39962	-0.200186
Q3V009	Tmed1	2.39835	-0.20025
P97770	Thumpd3	3.68341	-0.198055
Q80TM9	Nisch	2.63259	-0.196099
Q99LB4	Capg	2.74293	-0.195532
P20664	Prim1	2.41478	-0.192268
Q9R1R8	Rdh11	2.72829	-0.192378
Q9CXU0	Med10	2.38195	-0.192376
Q8R0X7	Sgpl1	2.23946	-0.1913
Q62167	Ddx3x	2.87936	-0.189633
A0A2I3BQS6		3.48432	-0.188113
P97825	Hn1	2.50865	-0.187084
Q9CQC9	Sar1b	2.54218	-0.186615
Q64368	Dazl	2.4534	-0.183741
S4R1L5	Birc6	3.05841	-0.183459
Q6A037	N4bp1	2.96986	-0.181856
P57780	Actn4	3.04143	-0.178662
Q4FE56	Usp9x	3.66018	-0.178748
Q921F4	Hnrnpll	2.96144	-0.173929
G3UVU9	Jmjd6	3.73646	-0.172762
P00375	Dhfr	3.47188	-0.171354
P06797	Ctsl	3.26887	-0.168537
Q9CQ21	Mcts2	3.61142	-0.167244
Q61696	Hspa1a;Hspa1b	4.30399	0.155534
D3YUW8	Pogz	3.80381	0.159654
Q99LD8	Ddah2	2.96494	0.173826
Q9ESW4	Agk	2.68894	0.176025
Q9JKY5	Hip1r	2.70041	0.17696
Q99L13	Hibadh	2.80265	0.177611
Q8C166	Cpne1	2.5948	0.178834
Q8BP27	Sfr1	2.75384	0.182756
A0A1B0GR11	Taldo1	4.15013	0.183519
Q5I043	Usp28	2.53171	0.183462
Q8BT07	Cep55	2.73618	0.18447
Q9JHI5	Ivd	2.58534	0.185331
O54879	Hmgb3	2.98937	0.185225
A0A0R4J1I0	Rcor2	2.63281	0.185889
P55264	Adk	2.66156	0.186996
B1AVF2	Tsc22d3	2.76467	0.190257
P62311	Lsm3	2.55	0.190068
P29595	Nedd8	2.39365	0.191779
Q9DB05	Napa	2.28264	0.192307
Q08024	Cbfb	2.23996	0.193925
Q9D6L8	Ppil3	2.36855	0.19934
Q8R1N0	Znf830	3.3389	0.20194
P17156	Hspa2	2.05018	0.204018
A0A1B0GS13	Bax	2.08383	0.205903
A0A1B0GR54	Wrn	1.97301	0.2058
Q9QZ59	Dmrt1	3.50456	0.208361
E9Q1K3	Add1	2.60829	0.209484
P45952	Acadm	2.26434	0.208637
D3Z767	Ttc33	2.05737	0.209496
Q9D6T0	Nosip	2.08119	0.210885
Q80Y98	Ddhd2	2.05999	0.209763
O54988	Slk	2.97047	0.212325
B1AT92	Grb2	1.9067	0.215086
O55222	Ilk	2.20493	0.215035
Q9DBP5	Cmpk1	2.45719	0.218894
Z4YKA3	Hp1bp3	1.96702	0.22038
Q99MW5	Tex13	2.1819	0.222748
P97376	Frg1	2.68765	0.221918
Q9D8B3	Chmp4b	1.83792	0.224452
O55125	Nipsnap1	2.42579	0.224345
A0A494B9D7	Naa40	2.57152	0.225719
Q99LC5	Etfa	2.1856	0.226382
Q8K327	Champ1	2.67992	0.227544
P28867	Prkcd	1.64374	0.231264
Q9CR11	Yeats4	1.78568	0.230237
P54227	Stmn1	2.7979	0.235425
O08716	Fabp9;Gm37389	2.59245	0.235039
D3Z442	Aamdc	2.2195	0.236965
A2AQN5	Acss2	3.56115	0.238864
P47791	Gsr	3.93123	0.239569
Q9D0S9	Hint2	2.40713	0.239426
A0A1D5RLV0	Iws1	2.15244	0.239213
E9Q2Z1	Cecr2	2.21312	0.240178
Q3U816	Htatip2	1.67231	0.239227
G3UW88	Gm44	2.32082	0.242467
Q9ERG0	Lima1	2.24179	0.243404
P42125	Eci1	1.68992	0.245387
Q9JHW2	Nit2	2.82227	0.24769
Q6PE15	Abhd10	1.63923	0.248332
A0A1B0GRR5	Prosc	3.2924	0.248459
P99029	Prdx5	4.43866	0.249536
E9PV45	Usp24	2.23393	0.251469
F6W5Q8	Vta1	2.22071	0.250898
Q99LX0	Park7	2.02597	0.256779
A0A494BAI5	Fech	1.5677	0.259563
Q4ZJM7	Otol1	1.50221	0.256837
P0DP28	Calm1	1.64103	0.26256
B2RXQ4	Nek1	3.01927	0.259139
A0A2R8W6V9	2020-09-03	1.69941	0.260063
P70352	Art5	1.43893	0.26088
P58283	Rnf216	2.50113	0.26716
Q8R2R6	Mtg1	1.65294	0.266552
Q3TUU5	Tex30	2.69863	0.265732
A0A5F8MPF3	Mical3	2.05732	0.27014
Q3ULJ3	Upf3a	2.33018	0.271925
P45376	Akr1b1;Akr1b3	2.79002	0.27275
Q9R0P4	Smap;1110004F10Rik	2.04835	0.273328
A0A0J9YUZ4	Hmgb1	2.43422	0.273327
A0A0G2JF33	Fam133b	2.37267	0.272838
D3YY50	Cutc	2.18942	0.273511
O88851	Rbbp9	2.21471	0.27422
O35450	Fkbpl	2.02201	0.275661
Q63844	Mapk3	3.18561	0.275325
Q8QZT1	Acat1	2.08928	0.275244
Q8VCP8	Ak6	1.9031	0.28186
Q9JK48	Sh3glb1	3.04489	0.279442
Q9D198	Syf2	1.91073	0.279769
P49586	Pcyt1a	1.6149	0.278453
D3YTR3	Mex3d	2.34385	0.284424
Q3UNI1	Sirt1	2.24829	0.284094
Q9D8C3	Alg13	1.39537	0.289537
O08796	Eef2k	2.66539	0.289618
Q8R5F3	Oard1	2.46604	0.290413
P30681	Hmgb2	3.72138	0.29144
Q8C790	Fam221a	1.98963	0.294827
Q9D115	Znf706	1.61161	0.29236
O55022	Pgrmc1	2.44738	0.299065
Q9QXV1	Cbx8	1.84401	0.297422
Q9CR47	Nsa2	2.03091	0.300662
Q91WU5	As3mt	1.47704	0.302165
Q9JJ89	Ccdc86	1.8349	0.303278
D3YWJ9	Radil	3.28496	0.304044
A0A0G2JFF1		2.13445	0.302942
Q9CWU4		2.17096	0.30849
Q9D0K2	Oxct1	5.03678	0.309471
Q9DCW4	Etfb	2.24309	0.311553
Q61823	Pdcd4	3.19957	0.312453
Q62422	Ostf1	4.17698	0.312896
Q91WQ5	Taf5l	2.70111	0.31312
G5E8R8	Ubxn7	1.52502	0.310106
Q3UKC1	Tax1bp1	1.28743	0.329284
Q9DA19	Cir1	3.49724	0.322621
E9QQ38	Ddhd1	1.61925	0.324112
E9Q8D0	Dnajc21	1.29862	0.325935
A7YY80	Epb4.1l3;Epb41l3	1.65171	0.321392
Q0HA38	Ttc21b	1.98058	0.336524
Q9CWS0	Ddah1	2.68011	0.342131
P28667	Marcksl1	1.73111	0.338843
Q8CGC4	Lsm14b	3.18518	0.34636
Q8C8M1	Fam60a	1.82658	0.348352
A0A2I3BR81	Nt5dc2	2.54657	0.345404
E9QAM4	Padi3	2.7097	0.34922
Q8CFV9	Rfk	2.60646	0.353467
P97384	Anxa11	3.33274	0.356624
Q8CAA7	Pgm2l1	4.10116	0.356611
P55821	Stmn2	1.08261	0.372
A2ALV3	Sh3gl2	1.22938	0.369923
Q99LB6	Mat2b	1.78473	0.36519
Q9D842	Aplf	2.52596	0.359832
P05532	Kit	1.27259	0.363067
F8VPN4	Agl	1.83414	0.369383
B7ZCL9	Mpp1	1.3507	0.378353
D3YW66	Coq6	2.3567	0.369967
B1AXS8	Zmym3	2.91313	0.368555
S4R2P5	Rbm46	2.86455	0.375239
Q8VE19	Mios	1.42231	0.369685
Q9D384	Snrnp35	2.57859	0.380051
Q64442	Sord	2.85503	0.383281
O88574	Sap30	1.59091	0.386138
P26187	Mgmt	3.42662	0.384868
O70572	Smpd2	1.33037	0.38678
Q6IUP1	Sohlh1	2.03781	0.396842
Q61771	Kif3b	1.5161	0.40379
Q9Z0H4	Celf2	1.26188	0.394717
A0A140LIF0	Coq7	1.93596	0.402407
Q61425	Hadh	2.22381	0.407536
H3BJ12	Golph3l	1.07278	0.404426
Q64261	Cdk6	1.17641	0.413047
D3Z7M9	Anp32a	2.65709	0.416194
Q6IR34	Gpsm1	1.1614	0.440434
Q9DCH6	Zfand6	1.03665	0.407975
A2A9C3	Szt2	1.25524	0.421565
Q5XJE5	Leo1	3.53196	0.440549
F7B1B6	Adck3	3.15183	0.443473
Q9DD18	Dtd1	1.11437	0.446065
P97823	Lypla1	1.92686	0.469941
P47955	Rplp1	1.09404	0.503406
S4R203	Arhgap12	1.19616	0.464891
Q9R0P9	Uchl1	3.87999	0.486802
Q8BWR8	Rhpn2	1.90787	0.487274
Q69ZA1	Cdk13	1.48467	0.493512
Q8BQ47	Cnpy4	1.91744	0.518284
H3BKC5	Lsm5	2.24872	0.523578
Q99J31	Ophn1	3.42085	0.526087
Q6NXW6	Rad17	1.20481	0.553438
Q00915	Rbp1	3.09892	0.544585
O09130	Nfatc2ip	2.21413	0.557098
O35621	Pmm1	1.16943	0.56957
Q8BTJ4	Enpp4	1.17942	0.637946
Q8BTG7	Ndrg4	2.60504	0.599432
E9PZC3	Blvrb	2.52078	0.614738
Q9DBJ3	Baiap2l1	1.86634	0.613798
P62965	Crabp1	4.52624	0.644861
Q7TMQ7	Wdr91	3.74917	0.653288
Q99PM3	Gtf2a1	0.890863	0.678778
Q8VC88	Gca	3.34283	0.694722
Q9WVH4	Foxo3	4.42885	0.73444
P09242	Alpl	3.82311	0.742205
F6XN97	0610010K14Rik	1.1058	0.894231
M0QWF4	Sycp3	3.17726	0.842924
F7CXI4	Engase	0.922058	0.854887
Q8CCS7	Calb2	1.35213	1.06345
P70278	Stra8	3.39824	1.70342
V9GXG4	Stra8	5.62474	1.8637
Q3UV17	Krt76	0.672541	-1.53452
E9Q557	Dsp	0.662975	-1.25346
A0A1B0GRV7		0.71916	-0.656339
Q8BX02	Kank2	0.450371	-0.805443
Q99MK8	Adrbk1	0.817397	-0.567614
A0A0G2JGG7	Krit1	0.723441	-0.493598
Q60838	Dvl2	0.786587	-0.482628
E9Q9X1	Dst	0.851268	-0.588633
Q9D173	Tomm7	0.0352527	-0.167269
J3QMK1	Sgol2b	0.414913	-0.471922
Q9CS00	Cactin	0.876847	-0.483338
Q8C7D2	Crbn	0.440258	-0.774799
Q9CWT6	Ddx28	0.592249	-0.445918
D3YYG6	Dpf1	0.84229	-0.45401
D3YVM8	Bloc1s1	1.01096	-0.391029
P20152	Vim	0.840637	-0.411545
Q9JI90	Rnf14	0.306081	-0.418138
Q80Y44	Ddx10	0.340638	-0.309173
Q80UU9	Pgrmc2	0.535629	-0.349863
P59470	Polr3b	0.485011	-0.319979
Q5HZH2	Tsr3	0.517079	-0.407793
F7CD45	Gm8334	0.985506	-0.373448
P52875	Tmem165	0.628745	-0.414925
Q99JZ4	Sar1a	0.560338	-0.318584
Q9DBH5	Lman2	1.0631	-0.347185
A0A0A6YWF1	Garnl3	1.1254	-0.336556
Q8K124	Plekho2	0.874044	-0.335266
Q8K4X7	Agpat4	1.05959	-0.338694
E9Q5J9	Tpm3	0.468516	-0.445657
Q6NSP9	Hmga2	0.710349	-0.361085
E9QQ10	Akap9	1.03266	-0.329714
O35127	Grcc10	0.585629	-0.289651
A0A0A0MQC2	Plekhg5	0.630341	-0.32154
P03930	Mtatp8	0.372907	-0.269922
A2AS47	Pkp4;Ctnnd2	0.342924	-0.409372
B2M1R6	Hnrnpk	0.647476	-0.355704
Q5U3K5	Rabl6	0.883134	-0.309497
Q9DCM2	Gstk1	0.104246	-0.147623
A0A3B2WDB3	Lclat1	0.965635	-0.298417
P26350	Ptma	0.948666	-0.317208
Q792Z0	Prss3	0.735326	-0.292641
A2ALV5	AI481877	0.756228	-0.304723
B1AYG7	Itgb6	0.893862	-0.318614
A2ANL1	Slc23a2	1.04831	-0.302582
Q9D7B1	Dus2	0.355129	-0.310438
Q9QXX8	Nufip1	0.338385	-0.246209
H7BWY3	Agxt2	0.493854	-0.290716
Q9Z1N7	Arid3b	0.893432	-0.292164
A0A3B2WD42	Gng5	0.967161	-0.303339
A0A0B4J1G5	Elf2	0.775946	-0.309248
Q6NVG1	Lpcat4	1.06866	-0.300685
E9PWX7	Tbc1d25	1.0412	-0.300456
G3X9H7	Mtss1	0.668192	-0.313266
Q9CYC5	Dsn1	1.02486	-0.291143
Q91V01	Lpcat3	0.761864	-0.293897
A0A087WRF2	Agap1	1.10359	-0.284668
Q922E6	Fastkd2	0.312205	-0.53371
Q64522	Hist2h2ab	1.21822	-0.282591
Q8BFW7	Lpp	0.72794	-0.304255
Q8C180	Frs2	1.26293	-0.292777
Q9EPE9	Atp13a1	1.21461	-0.278661
P43274	Hist1h1e	1.21602	-0.278976
A0A1Y7VJ63	Brd9	0.85296	-0.277477
Q99KW9	Itfg1	0.298712	-0.671799
F7AVU1	Ccm2	0.336111	-0.273122
Q3UGR5	Hdhd2	0.397522	-0.235774
Q9EP53	Tsc1	0.633183	-0.294137
F6PYU5	Piezo1	0.538983	-0.290467
Q3TTL0		0.423981	-0.30922
D3Z197	Whsc1l1	1.10661	-0.26363
Q64310	Surf4	0.846314	-0.282266
A2AD03	Chm	0.634266	-0.281084
F8VQ93	Phip	0.591067	-0.276922
Q6PAL7	Ahdc1	1.35625	-0.266158
E9PY43	Erich1	0.350244	-0.265811
A2AEW9	Gripap1	0.371472	-0.264011
Q8K1G9	Dhx35	0.928679	-0.256186
Q8BL95	1110004E09Rik	0.183473	-0.18081
Q91VA7	Idh3b	0.595692	-0.242474
A0A0A6YX33	Dclk2	0.517615	-0.261175
Q6NVG5	Mreg	0.526644	-0.258842
Q811P8	Arhgap32	0.98134	-0.261155
A0A1L1SVF9	Lactb	0.237189	-0.203982
Q8CDJ3	Atg14	1.2402	-0.263083
A0A1W2P6Y8		0.443055	-0.320488
O88572	Lrp6	0.776658	-0.254777
A0A498WGK6	Tm9sf3	0.92684	-0.254931
Q80YR7	Clspn	0.716145	-0.265967
Q3TFQ1	Spryd7	1.16228	-0.256566
Q8C3Q9	Casp9	0.630008	-0.245475
Q3TSR0	Extl2	0.416898	-0.298348
A0A3B2WB53	Klhdc3	1.41793	-0.249457
Q61792	Lasp1	0.915266	-0.241723
Q6NS82	Fam134a	1.09736	-0.252439
Q6ZWY8	Tmsb10;Tmsb4x	0.848976	-0.236762
Q3U4N2	Icmt	1.42172	-0.241074
Q8BJQ2	Usp1	0.94956	-0.237623
G3UYE8	Boll	1.2132	-0.245599
Q8R1F1	Fam129b	1.36769	-0.245039
E0CZ29	Gpatch2	0.99605	-0.244919
O35516	Notch2	0.830762	-0.251289
A0A0G2JGW9	Fubp1	0.860946	-0.243568
Q02248	Ctnnb1	0.793266	-0.230075
Q6NXK9	Man1c1	0.737046	-0.252099
Q6DFV1	Ncapg2	0.388089	-0.214338
Q8CBY8	Dctn4	0.138585	-0.141058
P17047	Lamp2	0.947105	-0.231063
Q6PHU5	Sort1	1.32058	-0.235491
Q8C7K6	Pcyox1l	1.41292	-0.230074
Q7TNF9	Fam117a	0.368531	-0.243696
Q8CAS9	Parp9	0.70893	-0.235741
Q6PFD6	Kif18b	1.17769	-0.233382
A2A8U2	Tmem201	1.60758	-0.226296
Q924A2	Cic	0.972369	-0.221969
A0A286YDJ7	Slc4a7;Slc4a8	0.878051	-0.225054
Q922Q4	Pycr2	1.39534	-0.226266
A0A2I3BPW7	Itm2b	1.10514	-0.222822
P21952	Pou3f1	1.52466	-0.226474
A0A571BEI2		1.27651	-0.2328
Q8CCK0	H2afy2	1.53377	-0.227247
Q91YN8	Gtf2h2	0.985589	-0.231879
Q9Z0V8	Timm17a	0.395336	-0.228484
Q3UY23	Fdxacb1	0.408796	-0.272051
O88736	Hsd17b7	1.41358	-0.22331
Q91VH2	Snx9	1.56385	-0.22955
Q9DC29	Abcb6	1.03806	-0.22388
Q8BPK2	Zcchc3	1.10481	-0.223826
G5E8P1	Brd1	1.13912	-0.223865
Q60809	Cnot7	1.00343	-0.222023
M0QW74	Mtmr3	1.36651	-0.219578
P61027	Rab10	0.991598	-0.218822
Q6P6J4	Alkbh2	0.543819	-0.214066
E9Q2B0	Gtf3c4	0.465468	-0.22078
E0CY15	Polrmt	1.64387	-0.224559
Q9D7S9	Chmp5	0.285961	-0.289572
E9PYT3	Atl3	0.979766	-0.222861
Q8R3R8	Gabarapl1	0.364557	-0.198112
P08030	Aprt	1.03047	-0.222274
A6PW84	P3h1;Lepre1	0.644418	-0.238285
Q9CZN7	Shmt2	1.64212	-0.220327
P32883	Kras;Hras	0.454241	-0.242654
P07607	Tyms	0.790462	-0.210311
A0A494BA34	Trub1	0.538219	-0.237956
A0A0N4SVB8	Arl8b	1.16456	-0.217494
Q9WVA2	Timm8a1	0.575152	-0.19907
B7ZP47	Wapal	1.38685	-0.221942
Q80ZI6	Lrsam1	0.541338	-0.198855
O35465	Fkbp8	1.58834	-0.219624
Q8VHX6	Flnc	1.0338	-0.219241
Q4PZA2	Ece1	1.11077	-0.213727
Q9CQW7	Apopt1	0.461162	-0.222146
Q9DAW9	Cnn3	1.40726	-0.21746
Q8BTK5	Smyd4	0.918611	-0.221501
O54734	Ddost	1.69424	-0.216219
Q05BE7	Numb	1.39902	-0.217125
Q99ME2	Wdr6	0.94823	-0.218458
A0A5H1ZRL2	Slfn8	1.60763	-0.21685
Q99P72	Rtn4	1.54639	-0.214563
Q3TYA6	Mphosph8	1.26077	-0.213419
B1AXZ6	Elavl2;Elavl4	1.80227	-0.214009
Q32P12		0.939083	-0.221914
Q7TMX5	Shq1	1.29224	-0.213173
B1AWL2	Zfp462	0.416351	-0.194259
Q61335	Bcap31	1.43843	-0.213682
Q5SS83	Flot2	0.664981	-0.209192
Q3U0I9	Snx8	1.40307	-0.211913
Q9R0E1	Plod3	0.913791	-0.212691
A0A5F8MPC5	Osbpl8	0.419066	-0.230771
E9Q7L1	Urb2	1.27478	-0.20917
Q8C079	Strip1	0.726989	-0.216634
E9QAS4	Chd4	1.81017	-0.211648
Q91Z25	Arpc1b	1.33228	-0.211069
Q61161	Map4k2	0.184285	-0.165724
Q8BKR5	Ppp1r37	0.463838	-0.225423
V9GX00	Il6st	0.799113	-0.20602
Q8K2H1	Pphln1	1.74263	-0.211974
B1AS34	Ssbp3	1.10953	-0.209643
Q9CQD1	Rab5a	0.750439	-0.203122
Q8VED8	Mtfr2	1.0527	-0.213598
Q8BGE7	Trim6	1.49353	-0.211005
A0A0U1RPD8	Gtf3c1	0.369011	-0.217904
Q8BHD0	Rab39a	0.501467	-0.20841
P97930	Dtymk	1.46769	-0.210094
Q8VBT0	Tmx1	1.42428	-0.209551
D3YVU1	Usp16	0.835637	-0.202199
Q9D8P4	Mrpl17	0.627402	-0.224058
E9PW43	Gm10320;Sec61b	1.40322	-0.206634
Q91YQ5	Rpn1	1.41657	-0.205927
J3QK27	Gm21693;Rbmy1a1;Gm4064;Rbmy1b;Gm29289	1.58101	-0.206869
Q9Z0E0	Ncdn	0.847531	-0.213804
A0A0U1RNX1	Ticrr	0.749874	-0.212548
P03958	Ada	1.86108	-0.206589
Q9D2Q3		1.17389	-0.20492
Q8VHE0	Sec63	1.8937	-0.204884
Q812A5	Prr5	0.888105	-0.196827
P10833	Rras	1.49859	-0.201841
P58929	Gmeb2	0.683673	-0.191158
A0A140LIQ8	Tmem147	0.631879	-0.211726
Q3UHK8	Tnrc6a	1.10605	-0.196564
Q06138	Cab39	0.759041	-0.202497
A0A1Y7VNL1	Zyg11a	1.70117	-0.20082
A0A0U1RQ85	Cbl	1.45486	-0.199082
Q8R4Y8	Rttn	1.60491	-0.198874
G3UYU4	Flot1	1.40355	-0.199483
P24369	Ppib	1.5988	-0.197574
Q9DB16	Cab39l	0.542882	-0.194085
Q5NC05	Ttf2	1.51162	-0.198545
Q80WB5	Wdyhv1	0.513683	-0.187313
Q6PB51	Ccdc117	1.28834	-0.197281
P01902	H2-K1	0.852351	-0.191552
A0A494BB56	Dnajc18	1.21721	-0.200808
Q8BIA4	Fbxw8	1.55211	-0.192945
E9QQ30	Eif2ak3	0.858348	-0.195928
Q6P4T3	Eya3	0.803201	-0.204585
Q3UDK1	Trafd1	0.659383	-0.191831
Q5EE38	Acd	0.0436631	0.157741
Q9DB42	Znf593	1.46419	-0.193503
Q31125	Slc39a7	0.936686	-0.1913
Q8K297	Colgalt1	0.999636	-0.1907
E9PY55	Ncor2	0.318937	-0.256461
H3BJU7	Arhgef2	1.87318	-0.193679
P26231	Ctnna1	1.1909	-0.195993
D3YYK8	Mapre2	0.483866	-0.216325
Q8VDK1	Nit1	0.393428	-0.213828
Q792Z1	Try10	0.937024	-0.187987
Q8BKT8	Haus7	1.80917	-0.190995
P24472	Gsta4	1.81354	-0.192569
Q9WU62	Incenp	1.42248	-0.190244
Q9Z0P5	Twf2	1.23231	-0.189056
A2AUK7	Epb4.1l1;Epb41l1	1.11795	-0.192309
P23780	Glb1	0.320808	-0.18276
Q3UM18	Lsg1	1.74295	-0.190614
Q9JIG8	Praf2	0.835558	-0.193391
P51881	Slc25a5	1.26224	-0.190658
Q6PB66	Lrpprc	1.49662	-0.188567
G3X920	Armc8	1.89349	-0.189921
O08583	Alyref	1.00402	-0.191341
J3KMM6	Ecsit	1.113	-0.187625
Q9WV55	Vapa	1.34546	-0.188311
E9PWK1	Ephx1	0.448989	-0.196697
E9Q9Q2	R3hdm1	0.885707	-0.193901
Q07113	Igf2r	2.03864	-0.187897
E9QAD4	Ccdc93	0.788033	-0.182009
A2AHJ7	Dgkz	1.1057	-0.191558
G3X9Z0	Zwilch	1.00674	-0.18716
O88396	Grpel2	0.097785	-0.103753
B2RY04	Dock5	1.91454	-0.187055
Q5VCS6	Tdrd5	0.795728	-0.191606
Q6QD59	Bnip1	1.6322	-0.185762
Q9CQ39	Med21	0.370098	-0.15958
P14069	S100a6	1.00024	-0.188152
P62137	Ppp1ca	1.70342	-0.185205
Q8C5S7	Rec8	1.79063	-0.185813
P13864	Dnmt1	1.75107	-0.184572
Q9CY50	Ssr1	0.842939	-0.181349
A0A0R4J0D3	Stt3b	1.21668	-0.18326
E9Q6B6	Mapk8ip3	0.651358	-0.178813
Q9ER39	Tor1a	0.771367	-0.179264
Q9D1C8	Vps28	0.572129	-0.190656
Q921Q3	Alg1	0.796053	-0.181805
A0A2R8VHU8	Calcoco1	2.03897	-0.184154
O08912	Galnt1	0.441432	-0.200468
Q9CQS5	Riok2	0.578882	-0.197832
B9EJX5	Taf2	0.693746	-0.193207
D3Z2J6	Tmx2	1.47058	-0.181232
Z4YKQ9	Atad5	0.530365	-0.200731
Q8C605	Pfkp	1.30993	-0.180141
Q922Q1	2020-03-02	1.37789	-0.184074
F8WI90	Src	0.983535	-0.180047
E9QMU1	Kif7	0.761659	-0.187951
B1AT82	Prpsap1	1.34537	-0.179982
F6QKK2	Arl8a	1.1168	-0.179513
Q9QYL7	Abt1	0.935548	-0.175726
Q9CQY1	Atg12	0.922253	-0.174163
O70456	Sfn	2.03677	-0.180177
P51863	Atp6v0d1	0.645743	-0.173747
Q9QZN4	Fbxo6	1.60527	-0.179109
Q01320	Top2a	1.35475	-0.178564
Q8CH09	Sugp2	0.730003	-0.181142
Q8BGA9	Oxa1l	1.06795	-0.177791
G3X8R2	Sra1	2.18572	-0.179512
Q9CX11	Utp23	1.3355	-0.178827
Q03160	Grb7	1.12469	-0.174784
Q8CFI7	Polr2b	2.31714	-0.178424
Q6PI63	Polr2j	0.626915	-0.171506
F6ZL86	Dnajc1	2.31332	-0.178423
Q9QZQ8	H2afy	1.36262	-0.176729
Q8R2N2	Cirh1a	1.16308	-0.178835
P35831	Ptpn12	1.34912	-0.178074
Q8CCN6	Clpb	1.168	-0.177485
H3BJH5	Cers5	1.50791	-0.178385
A0A140LHU9	Pnpla6	1.23112	-0.173412
D3Z4U2	Gtpbp10	0.274413	-0.155335
P45878	Fkbp2	1.21763	-0.176455
A2AKX3	Setx	1.38603	-0.174852
D3Z5Y5	Cept1	1.49189	-0.174009
Q5F2E7	Nufip2	2.13455	-0.174491
Q8VE18	Smg8	1.19102	-0.174158
E9PZJ6	Casc4	1.28005	-0.173069
Q99LT0	Dpy30	0.0926119	-0.118501
Q6DIC6	Tro	1.5339	-0.175033
Q9R1T4	2020-09-06	0.785369	-0.176173
A0A087WQ28	2410004B18Rik	0.234082	-0.159584
B7ZC91	Fbxw10	0.475105	-0.181104
E9Q449	Dennd4c	0.930198	-0.17278
P24668	M6pr	2.14686	-0.17197
Q9ET01	Pygl	2.13303	-0.170573
A2AQR0	Gpd2	0.2244	-0.212073
Q66JX5	Fgfr1op	1.69259	-0.171038
Q5SW15	Mettl16	1.13647	-0.169369
P53569	Cebpz	1.30077	-0.17166
Q8BXQ2	Pigt	0.249176	-0.160689
Q9ER99	Rsc1a1	1.8129	-0.171103
Q7M6Y3	Picalm	1.09651	-0.167688
Q99LP6	Grpel1	1.16079	-0.172406
Q99JW5	Epcam	0.966696	-0.16938
Q9JJC6	Rilpl1	1.48913	-0.168326
Q6P9P6	Kif11	1.09544	-0.167315
P35564	Canx	1.13073	-0.166991
Q3U1N2	Srebf2	1.55769	-0.169773
Q8R3N6	Thoc1	1.40128	-0.169174
Q9QUH0	Glrx	0.750203	-0.167171
D6RDB5	Arhgap23	0.859963	-0.162101
Q7TSG2	Ctdp1	2.09519	-0.168381
P47809	Map2k4	2.3623	-0.167527
B7ZCU2	Abi1	1.73881	-0.168324
Q8CGF1	Arhgap29	0.366216	-0.201431
A0A0R4J0R3	Isg20l2	0.344189	-0.189706
Q61699	Hsph1	2.33902	-0.165515
A0A0G2JFT8	Rufy3	1.13832	-0.16798
A0A1S6GWJ4	Ddx41	1.89692	-0.16613
Q9D2R0	Aacs	0.401132	-0.159387
Q61107	Gbp4	2.73818	-0.166141
P46935	Nedd4	2.20485	-0.166368
Q8VDP2	C330007P06Rik	0.389833	-0.148841
K4DI61	Phf10	0.407104	-0.152085
Q8CF89	Tab1	0.442304	-0.168969
Q80ZM5	H1fx	0.794141	-0.163946
Q99JY9	Actr3	0.400931	-0.149878
Q64523	Hist2h2ac;Hist2h2aa1	0.666907	-0.173
A0A0N4SV15	Kcmf1	0.678301	-0.165114
Q8VEG4	Exd2	1.23063	-0.166473
Q9DC50	Crot	1.17503	-0.162834
Q9D666	Sun1	0.465241	-0.155873
Q8VCV2	Ndrg3	1.11114	-0.163303
Q8BY05	Papolg	0.459935	-0.156934
B1AYU7	Cwc22;Gm13695;Gm13697	1.01425	-0.16127
Q6ZQF0	Topbp1	0.516027	-0.16698
Q6P1E1	Zmiz1;Zmiz2	0.856084	-0.161146
P27773	Pdia3	1.21007	-0.162817
Q6ZQI3	Mlec	1.12256	-0.163578
Q99JX4	Eif3m	0.907368	-0.163589
Q6ZPI0	Jade1	0.673735	-0.157901
P09103	P4hb	1.54944	-0.162332
Q8BGA5	Krr1	1.07415	-0.160797
Q99N84	Mrps18b	0.575368	-0.159539
A0A0U1RNL0	Tdrd12	0.359479	-0.177718
Q91W39	Ncoa5	0.0753072	-0.15481
Q9D495	Syce1	1.10677	-0.161704
Q7TSY8	Sgol2	0.856332	-0.157984
E9QKV6	Myo9b	1.37783	-0.158658
Q8VHZ7	Imp4	0.858937	-0.159007
Q0VGM9	Rtel1	0.0177041	-0.0304246
P19157	Gstp1	0.891504	-0.160206
Q8BJM7	Tyw1	0.533081	-0.15239
A0A2C9F2D2	Anxa7	1.39256	-0.159338
Q4FK66	Prpf38a	0.86141	-0.158423
Q7TMI3	Uhrf2	0.929926	-0.160589
G5E8A7	Samd4b	1.01984	-0.157838
A0A494BBE3	Reep5	1.44993	-0.161374
Q3ULJ0	Gpd1l	1.58473	-0.158764
Q6NZP1	Zranb3	0.729019	-0.158124
Q9DAU1	Cnpy3	1.5205	-0.161417
Q8CDA1	Inpp5f	1.58369	-0.159023
F6UFZ5	Pcf11	0.431193	-0.1708
Q8BW10	Nob1	1.68798	-0.158645
Q3TKR3	Nlrp4c	2.90331	-0.158319
Q80ZP8	Manf	1.24974	-0.158248
D3YVZ9	Mrps21	2.86197	-0.158085
Q8BMA5	Npat	0.659488	-0.157779
P97470	Ppp4c	0.465292	-0.17435
Q921L6	Cttn	2.06803	-0.158902
E9PVX6	Mki67	1.20717	-0.158381
O35130	Emg1	0.353509	-0.15392
E9PVC5	Eif4g1	1.77353	-0.157999
Q5SU71	Trim25	1.62776	-0.157606
A0A286YDA2	Nolc1	1.00228	-0.157548
A2ALB2	Rexo4	2.12318	-0.158225
Q8CI94	Pygb	2.06268	-0.157954
Q8K1E0	Stx5;Stx5a	2.47501	-0.157197
A2AEG2	Ofd1	0.0584751	-0.0666393
Q9ERR1	Ndel1	0.343753	-0.146727
Q8BG32	Psmd11	1.53232	-0.155043
P13439	Umps	1.54029	-0.1549
Q922Q8	Lrrc59	0.795022	-0.153795
Q91YM4	Tbrg4	1.06669	-0.153902
E9QAE3	Btaf1	2.15008	-0.157055
P97471	Smad4	0.0314098	-0.0419203
E9Q260	Stk31	3.08609	-0.15641
Q9D1G1	Rab1b	0.853517	-0.155215
F8WHT3	Prrc2b	0.625814	-0.162518
P09926	Surf2	0.677694	-0.151383
Q91XU3	Pip4k2c	2.63338	-0.15537
Q3UHF7	Hivep2	0.53198	-0.156755
Q9DA03	Lyrm7	0.539442	-0.160554
Q8R3Y8	Irf2bp1	1.65311	-0.15491
F8WJB0	Med23	1.46845	-0.15423
Q91YZ2	Ctbp2	0.866498	-0.159234
H3BJV1	Tardbp	0.838835	-0.155411
B1ATU5	Dus1l	1.27953	-0.153628
O35955	Psmb10	1.31925	-0.153866
Q8BLN5	Lss	1.0564	-0.15513
Q6PIX9	D11Wsu47e	1.87526	-0.155212
P53994	Rab2a	0.778603	-0.15093
P61166	Tmem258	0.582855	-0.151663
A0A0A6YVS2	Tmco1	1.25296	-0.153872
P37040	Por	1.06791	-0.15225
A0A3Q4EGT0	Commd10	0.421972	-0.160979
Q9Z1N5	Ddx39b	2.50948	-0.153327
Q6UQ17	Atp8b3	0.688251	-0.155975
Q5SW88	Rab1;Rab1A	0.95662	-0.152023
O35435	Dhodh	0.540444	-0.147109
P43276	Hist1h1b	0.663789	-0.150242
Q3UFY7	Nt5c3b	1.58637	-0.153444
Q6IRU2	Tpm4	0.594928	-0.151037
Q3TZS1	Tgif2;Tgif1	0.305943	-0.167296
Q6VY05	Dnd1	0.672755	-0.155254
F8VPM0	Baz2a	1.41504	-0.153047
Q99M31	Hspa14	1.83086	-0.151352
D3Z6S1	Tmem214	1.12603	-0.151683
O88792	F11r	0.57395	-0.151831
E9PWC8	Papola	1.73663	-0.152897
Q3UIR3	Dtx3l	1.069	-0.148304
P70698	Ctps1	3.46205	-0.150995
P61211	Arl1	1.41043	-0.152021
B9EJ22	Pms2	0.416811	-0.138803
A0A1D5RLS1	Eps15l1	0.222913	-0.121603
F8VPT6	Evi5	0.573852	-0.153512
Q9CYA0	Creld2	1.1301	-0.151922
E9Q642	Arhgap28	0.488637	-0.148225
Q9D1K2	Atp6v1f	1.35617	-0.150942
Q6P3Y5	Znf280c;Zfp280d;Zfp280b;Znf280d	0.359107	-0.158502
Q8R2M2	Dnttip2	1.62413	-0.151081
Q8BHN1	Txlng	1.18888	-0.149185
A2A6T4	Ict1	0.29807	-0.148955
A2A6K0	Tnni2	0.630367	-0.151187
P48962	Slc25a4	1.34199	-0.149551
Q8R086	Suox	0.578214	-0.141381
Q9DC48	Cdc40	1.9138	-0.149013
Q99KF1	Tmed9	0.600396	-0.144164
G5E8M7	Gstm6	0.714451	-0.155425
Q8BIZ6	Snip1	0.997105	-0.148881
Q3U3K9	Aup1	0.368042	-0.137231
Q99K46	Usp11	0.587295	-0.140572
Q61753	Phgdh	2.52798	-0.147589
Q60710	Samhd1	2.04061	-0.147614
Q5SXJ3	Brip1	1.00358	-0.145991
Q3TZZ7	Esyt2	0.52216	-0.145406
P09055	Itgb1	1.34499	-0.148723
Q9R1X4	Timeless	2.15344	-0.147346
O70152	Dpm1	1.29409	-0.146125
P68369	Tuba1a	1.24128	-0.148022
Q9CQ22	Lamtor1	0.824193	-0.14671
P58021	Tm9sf2	2.30249	-0.146495
P56183	Rrp1	0.778289	-0.143614
O35648	Cetn3	0.798726	-0.14685
Q91YW3	Dnajc3	1.50843	-0.145393
Q6NSR8	Npepl1	1.65125	-0.147266
Q9DBG5	Plin3	3.05159	-0.145919
Q99KV1	Dnajb11	0.694019	-0.145524
Q9JKB3	Ybx3	0.343315	-0.14185
E9PW20	Chtop	1.29931	-0.145477
Q8C4C9	Dnajb12	1.83362	-0.145813
Q8VDJ3	Hdlbp	1.50401	-0.145678
Q3UFK8	Frmd8	1.29457	-0.144487
Q8BKT3	Gcfc2	2.0386	-0.145712
A2AQ14	Oip5	0.289839	-0.13284
D3Z194	Osbpl3	0.761961	-0.150999
Q9JKX6	Nudt5	0.567462	-0.153245
J3QK52	Noc2l	0.474077	-0.139073
Q8R1K1	Ubac2	0.379235	-0.142995
A2AVJ7	Rrbp1	1.35317	-0.143928
Q80UK8	Ints2	0.459386	-0.159683
Q80X90	Flnb	3.82268	-0.144104
Q3UXD9	Pecr	1.29018	-0.145979
G3X9K8	Tprkb	0.936792	-0.141859
Q91VY9	Znf622	1.15148	-0.1451
Q1RLL5	EG331529;Gm5128;Gm15023;AV320801;Pramel3	0.92783	-0.143203
Q8CH72	Trim32	2.49141	-0.143715
A2AUF7	Rabepk	1.58794	-0.142421
Q62209	Sycp1	0.329551	-0.129372
B1AVB5	Scml2	1.00651	-0.141737
Q9D7M1	Gid8	1.62381	-0.141259
Q7TN02	Med26	0.315553	-0.121685
Q9D0M2	Cdca7	0.497046	-0.138657
O08915	Aip	0.355673	-0.127836
Q8JZQ9	Eif3b	2.63871	-0.142701
Q8CHU3	Epn2	1.28275	-0.144318
F6S5I0	Mprip	1.10451	-0.142541
Q9QYS9	Qki	1.94495	-0.142062
Q8K3G9	Appl2	0.35391	-0.126958
Q6P9R1	Ddx51	1.31396	-0.141535
A0A1L1SQR4	Dock6	1.10272	-0.140606
Q8VDP4	Ccar2	2.06808	-0.141531
A1BN54	Actn1	1.8585	-0.14139
Q61884	Mns1	0.674823	-0.136922
P99024	Tubb5	1.14096	-0.142434
Q99L48	Nmd3	1.15494	-0.140823
Q8CGA0	Ppm1f	0.685505	-0.141017
A2AQ42	Fnbp1	0.796721	-0.138917
A0A0R4J045	Rrp36	1.16371	-0.142387
B1AVB1	Scml2	1.25182	-0.140179
D6RCK1	Rad51	0.468507	-0.149965
D3YZN4	Spg7	0.442143	-0.152836
G3X9G2	Mink1	0.532865	-0.141632
Q80UY1		0.401215	-0.15944
Z4YML9	Tmem87b	0.773779	-0.141196
Q5HZJ0	Drosha	1.5097	-0.140352
Q6ZWY9	Hist1h2bc;Hist1h2bh;Hist1h2bm	0.462432	-0.145278
Q8BWY3	Etf1	2.7267	-0.140055
B1AZI6	Thoc2	1.64967	-0.139786
Q9CWX4	Rpusd4	0.0934807	-0.0788939
Q6PAC3	Dcaf13	1.19278	-0.13927
A0A0A6YXZ8	Taf1a	0.499657	-0.148155
P14869	Rplp0	1.49229	-0.13982
Q9CR41	Hypk	0.549393	-0.132649
P62075	Timm13	0.638397	-0.137995
A0A0R4J1Q8	Fbxl12	1.01567	-0.139329
O70126	Aurkb	0.944777	-0.140399
B1ART1	Vps13d	0.844739	-0.141301
A0A0J9YUE9	Dnm1	1.01668	-0.13695
F8VQL9	Ncor2	1.508	-0.138611
G3X9B1	Heatr1	1.80805	-0.138015
G5E8C4	Tmtc3	0.744109	-0.137487
Q80YV4	Pank4	0.225307	-0.145162
Q8C845	Efhd2	1.56764	-0.137745
E9PV41	Diap1;Diaph1	0.77816	-0.139885
Q61390	Cct6b	0.36365	-0.140375
Q9CQ48	Nudcd2	0.878801	-0.139759
F6RPJ9	Ide	2.66288	-0.136382
Q8C3X8	Lmf2	0.406464	-0.127681
A0A571BD95	Ube4b	3.07136	-0.136057
D3YYT1	Glyr1	1.29742	-0.135375
D3Z6W5	Tmem9b	0.400391	-0.152227
Q8VD46	Asz1	1.15439	-0.135746
Q9ESP1	Sdf2l1	1.0618	-0.134192
D3Z6W2	Ptpn2	1.88455	-0.135546
P62331	Arf6	0.569632	-0.142565
Q9CQN3	Tomm6	0.212881	-0.113743
A0A0R4J2A0	Ssh2	0.808765	-0.138689
Q9WUP7	Uchl5	1.79921	-0.135108
Q6ZQL4	Wdr43	1.30758	-0.135159
Q3TMX0	Sdcbp	0.873615	-0.13624
A0A286YCQ0	Sorbs1	0.392931	-0.12969
E9PYT0	Arhgap5	0.869489	-0.132918
Q68FD5	Cltc	2.13139	-0.13378
P33609	Pola1	1.06952	-0.132898
A2AH25	Arhgap1	1.30195	-0.133138
Q80XI4	Pip4k2b	2.71595	-0.133802
G5E889	Mto1	0.816843	-0.131804
E0CZ26	Kctd18	1.95952	-0.133326
G3X8T3	Ctsa	0.439454	-0.141866
B9EJR8	Dnaaf5	1.61246	-0.132894
Q3U125	Fam213a	0.871544	-0.135459
E9QAT4	Sec16a	0.985078	-0.131755
Q8CHH5	Gltscr1l	1.00883	-0.13073
Q3SXD3	Hddc2	0.745404	-0.135308
Q9JI11	Stk4	1.25383	-0.1307
K3W4R2	Myh14	0.628595	-0.134566
Q05A80	Caprin2	2.41843	-0.131484
P30276	Ccnb2	0.706801	-0.133657
Q8R5K4	Nol6	1.10127	-0.130062
E9Q7Q3	Tpm3	0.983212	-0.130818
Q91WM3	Rrp9	1.61289	-0.131248
Q61033	Tmpo	2.24729	-0.131287
Q921Y2	Imp3	0.823565	-0.13017
Q8C7V3	Utp15	1.05611	-0.131851
E9Q8N1	Ttn	0.02042	-0.0265189
Q9D5T0	Atad1	0.660723	-0.126493
Q8VDD5	Myh9	1.72686	-0.130394
P62702	Rps4x;Gm15013	1.78518	-0.130876
H7BWZ1	Ufm1	0.595933	-0.124022
P24547	Impdh2	2.73565	-0.130115
Q99JR8	Smarcd2	2.29177	-0.130833
O88587	Comt	0.545142	-0.132356
P42208	2020-09-02	2.36822	-0.129747
Q924Z6	Xpo6	1.55183	-0.129201
Q9CQ45	Nenf	0.279061	-0.117475
Q99JI6	Rap1b	0.984971	-0.129403
O70252	Hmox2	1.13274	-0.128953
S4R1G9	Zfp82;Zfp14	0.633428	-0.135561
Q9Z1S0	Bub1b	1.05853	-0.129266
E9QN70	Lamb1	1.38732	-0.130566
P14211	Calr	1.00409	-0.129024
Q99M01	Fars2	0.824356	-0.131902
H3BLL3	Lrch4	1.45029	-0.128574
Q8R1V4	Tmed4	0.645549	-0.12442
A2CG24	BC051142	0.0540782	-0.0533658
P26041	Msn	2.55357	-0.128673
Q6PGF5	Bms1	1.43883	-0.12823
A2AJ72	Fubp3	1.41185	-0.12779
E9PXC2	Usf2	0.286914	-0.114775
Q9JJA2	Cog8	0.589646	-0.132522
Q61029	Tmpo	0.683898	-0.12791
E9Q026	C2cd5	0.7241	-0.129701
Q9EP97	Senp3	1.91449	-0.128229
Q9WUU7	Ctsz	0.297592	-0.120849
Q8BUY5	Timmdc1	1.09527	-0.128162
Q8R3F9	Tut1	1.98797	-0.127488
A2ABV5	Med14	0.660486	-0.129906
A6PW47	Med24	0.185569	-0.09951
Q8R151	Znfx1	0.834124	-0.126275
Q8CIH9	Ppat	1.89631	-0.126569
E9Q532	Rlf	1.07162	-0.126062
Q8VCE9	Plekhh3	0.7426	-0.124794
Q6A0A2	Larp4b	0.764163	-0.127962
Q8BMA6	Srp68	2.49922	-0.126018
Q922D8	Mthfd1	3.47748	-0.125504
Q9D1Q6	Erp44	1.02438	-0.127158
A0A0R4J0H7	Ncapd2	2.06362	-0.125905
P63147	Ube2b	0.905897	-0.121509
Q3TAI4	Tpd52l2	0.90381	-0.128355
Q60778	Nfkbib	1.95518	-0.126279
Q3USJ8	Fchsd2	0.433149	-0.12266
Q4LDD4	Arap1	1.37915	-0.125971
Q3TF41	Nap1l1	1.4227	-0.124606
G3X9X5	Zc3hav1	1.39277	-0.124773
Q791T5	Mtch1	1.1587	-0.125495
Q9CWV1	Mcm8	0.792673	-0.129034
Q9EST4	Psmg2	0.641875	-0.122488
Q9Z1N2	Orc1	1.50492	-0.124498
Q9Z0N1	Eif2s3x	1.39139	-0.123279
P53810	Pitpna	0.522658	-0.122989
Q9D8W5	Psmd12	3.38377	-0.123657
Q99JH1	Rpp25l	0.921216	-0.125888
P05213	Tuba1b	0.905938	-0.120664
Q99J95	Cdk9	1.59978	-0.123924
Q99K23	Ufsp2	0.548124	-0.122655
Q8R5H1	Usp15	1.34012	-0.124918
Q61686	Cbx5	2.18864	-0.123692
A0A2I3BPY7	Rai14	1.04934	-0.122467
A2ALA4	Med22	0.704193	-0.124514
Q9CQA5	Med4	0.51615	-0.120934
P17182	Eno1	1.21489	-0.124067
Q9CWU2	Zdhhc13	0.687265	-0.119013
E9Q0A7	Oxr1	0.865546	-0.125869
P62488	Polr2g	0.62889	-0.126615
P62962	Pfn1	1.52076	-0.122719
Q76KJ5	Cd3eap	2.68409	-0.122039
A0A0R4J0U8	Trmt1l	1.04445	-0.122847
Q9JMB0	Gkap1	1.34274	-0.122028
Q8BH43	Wasf2	0.766314	-0.121641
A0A0R4J159	Mbd1	0.511568	-0.115633
B2RQG2	Phf3	0.649954	-0.123344
Q9EQQ9	Mgea5	3.34939	-0.121885
Q9D786	Haus5	0.816251	-0.120502
P60229	Eif3e	1.63166	-0.121882
P58501	Paxbp1	1.07283	-0.11976
Q8K1K3	Tinf2	1.11774	-0.120963
Q3TC46	Patl1	1.59484	-0.121809
D3YZX5	Abcg2	0.458748	-0.131555
A2AWT5	Ubtf	2.13757	-0.12107
A0A0U1RNR6	Zfp646	0.889066	-0.120114
F7AI87	Psmd4	0.655251	-0.12445
F7BJB9	Morc3	2.35108	-0.120628
G5E829	Atp2b1	1.36738	-0.120136
P23475	Xrcc6	1.39334	-0.119013
Q61827	Mafk	0.373113	-0.137505
G3X957	Ppfibp2	1.308	-0.120613
P57759	Erp29	0.653748	-0.11912
Q6ZWQ9	Myl12a;Myl12b	1.47613	-0.119868
Q8CH25	Sltm	0.613711	-0.116882
E9QN31	Nop2	1.0201	-0.118968
Q99MX1	Usp26	1.73485	-0.118842
Q5FWI3	Tmem2	0.527952	-0.124352
Q6PFA1	Rabggtb	0.992316	-0.118353
Q99LN9	Dohh	1.34656	-0.117502
Q8VCB1	Ndc1	0.777765	-0.120865
P97379	G3bp2	1.56663	-0.118673
P60766	Cdc42	1.20888	-0.118804
Q60714	Slc27a1	0.536976	-0.110992
E9PXL0	Fam222b	0.532051	-0.120179
F8WGW3	Srbd1	0.645382	-0.123184
A0A0R4J1F8	Wdhd1	2.28321	-0.118087
Q9D8T2	Gsdmdc1	1.24661	-0.117804
Q9D024	Ccdc47	0.833725	-0.116535
Q9CZP7	Cdc37l1	1.074	-0.116045
Q3UDC3	Tom1	0.678896	-0.117629
E9PYP2	Nbeal1	0.583545	-0.12156
P19253	Rpl13a	0.969455	-0.116707
Q9D7Z3	Nol7	0.632517	-0.116207
Q3UHX9	D2Wsu81e	1.13088	-0.117408
E9QKR0	Gnb2	1.02307	-0.11608
Q3U7U3	Fbxo7	0.231747	-0.104172
A0A1C7CYV0	Pls3	1.83615	-0.116866
P29758	Oat	2.58039	-0.117014
B2RQL4	Adad2	0.686528	-0.116517
Q3URQ0	Tex10	0.494133	-0.112956
Q9D799	Mtfmt	0.241962	-0.118523
Q60932	Vdac1	0.856204	-0.118153
A0A1B0GR19	Rcn3	0.595728	-0.116213
P51410	Rpl9	1.72507	-0.116546
B7FAU9	Flna	2.00999	-0.116535
H7BX14	Tsen34	0.573988	-0.114334
Q6PDY2	Ado	1.35094	-0.116969
P62717	Rpl18a	1.20179	-0.116297
E9PWG6	Ncapg	1.69605	-0.116795
P55258	Rab8a	0.823683	-0.114871
P35980	Rpl18	1.48708	-0.115176
Q3ULW8	Parp3	0.620525	-0.121538
Q8BHY2	Noc4l	0.73933	-0.115161
Q8BQ30	Ppp1r18	0.495797	-0.120959
Q3UH59	Myh10	1.63532	-0.114709
Q9CQI6	Cotl1	2.37364	-0.114675
Q8BHG2	0610037L13Rik	0.372601	-0.113713
Q8BT60	Cpne3	0.472793	-0.114375
Q6ZWN5	Rps9	0.985932	-0.114205
Q9DC51	Gnai3	0.507599	-0.11609
P20060	Hexb	0.701212	-0.11204
Q8BH69	Sephs1	0.505101	-0.117082
P62908	Rps3	1.61552	-0.11368
P61358	Rpl27	0.550939	-0.111763
P63260	Actg1;Actb	1.23074	-0.113721
Q8R3C6	Rbm19	0.853092	-0.11268
Q9Z1Z2	Strap	0.736689	-0.111787
Q9D0D4	Dimt1	1.10598	-0.11301
E9Q933	Tmem11	0.411551	-0.112337
Q6PGH2	Hn1l	1.17591	-0.11371
P28738	Kif5c	1.90766	-0.113086
A2A4J8	Vps25	0.280231	-0.112677
Q99KH8	Stk24	1.9909	-0.113283
Q8R0H9	Gga1	0.39496	-0.115635
A0A0G2JE32	Ube2d3	0.205037	-0.108117
Q9JL60	Gmeb1	1.91333	-0.112029
Q3UY13	Syt6	0.331092	-0.112632
D3YUS5	Rasal2	0.852747	-0.114521
Q9CRA5	Golph3	0.536912	-0.109896
Q61687	Atrx	0.863996	-0.113875
Q9DCH2	Pop7	0.197374	-0.114213
Q9D2R8	Mrps33	2.37667	-0.112406
B7ZC94	Tnrc6c	0.827618	-0.112751
P10639	Txn	1.5404	-0.111913
L7N208	Gm10324	0.482026	-0.107956
F8WJA0	Ddx24	0.653867	-0.110961
P35279	Rab6a	1.30666	-0.111854
P68134	Acta1;Actc1;Actg2;Acta2	0.500165	-0.110649
Q9CPT3	Nanp	1.29732	-0.110514
Q9QYJ3	Dnajb1	1.89621	-0.111475
Q9CVB6	Arpc2	1.03009	-0.112477
Q00612	G6pdx	1.48816	-0.111228
P70279	Surf6	0.902701	-0.109548
Q9CXH7	Sgol1	0.681793	-0.113399
P35428	Hes1	0.252879	-0.110666
D3Z5M7	Pxdn	0.442841	-0.116591
Q91V41	Rab14	0.837619	-0.109906
Q9ET26	Rnf114	0.561289	-0.113617
Q9CZJ1	Utp11l	0.574785	-0.10945
Q3TLS3	Gdpgp1	0.217631	-0.131145
O08715	Akap1	0.894815	-0.110467
Q6ZWV3	Rpl10	1.10335	-0.109187
Q8C156	Ncaph	3.0334	-0.109278
Q9D8E6	Rpl4	1.21692	-0.109213
Q9D706	Rpap3	1.59788	-0.109754
P58742	Aaas	2.2287	-0.108601
Q3UKR0	Daxx	1.16758	-0.109504
A0A1L1SSC7	Ttc13	0.544339	-0.114907
P42128	Foxk1	0.926909	-0.109663
Q6PCM1	Kdm3a	2.22114	-0.108698
D3Z286	Tmppe	0.660028	-0.10951
Q8R1Z9	Rnf121	0.432482	-0.102777
E9Q6Q4	Rap1gds1	1.64813	-0.108919
Q61818	Rai1	0.974687	-0.10916
E9PUG7	Eif2d	0.449561	-0.114612
Q6P5E4	Uggt1	1.08932	-0.107828
P23950	Zfp36l1;Zfp36l2	0.284376	-0.126423
A2ATP6	Myef2	0.386971	-0.114416
F6R9G0	Ep400	0.929247	-0.10764
P62141	Ppp1cb	0.499597	-0.107342
Q921S7	Mrpl37	1.15367	-0.107724
P62245	Rps15a	1.21049	-0.108172
Q8BH95	Echs1	0.488057	-0.108559
Q8BP40	Acp6	1.04749	-0.107014
P51175	Ppox	0.99736	-0.107928
A2A690	Tanc2	0.280941	-0.10283
G8JL74	Ptbp3	0.596482	-0.11226
A0A3Q4EGS4	Taf4b	0.341461	-0.0974433
P09528	Fth1	0.635746	-0.110202
P26516	Psmd7	0.805071	-0.105136
Q149F1	Rpusd2	0.630495	-0.105784
E9PUK3	Fnbp1l	1.30292	-0.107852
Q9CZH7	Mxra7	0.705423	-0.109663
Q8CIG3	Kdm1b	0.656377	-0.108812
Q62314	Tgoln2	0.641221	-0.104597
P12382	Pfkl	1.27844	-0.1065
P63028	Tpt1	0.655608	-0.106027
Q4VC33	Maea	0.176367	-0.0849507
A2AQW0	Map3k15	0.736297	-0.107102
Q8BMK4	Ckap4	0.670882	-0.106645
O08553	Dpysl2	1.07584	-0.106057
Q6ZWZ4	Rpl36	1.2799	-0.104547
Q9QUI0	Rhoa	1.27694	-0.105154
P26040	Ezr	0.453318	-0.101599
Q8QZY1	Eif3l	1.39341	-0.104617
A0A0A6YY66	Vamp4	0.560767	-0.105656
Q99P88	Nup155	1.04347	-0.10375
D3Z456	Mrpl3	0.54874	-0.102164
G3X940	Kat6a	1.61373	-0.103405
E9QK83	Utp20	0.638511	-0.10298
F8WHU7	Stag1	0.951534	-0.103715
Q80Y84	Kdm5b	0.631297	-0.104392
P46061	Rangap1	0.972973	-0.10446
A0A0A0MQ98	Jmjd1c	0.130432	-0.0932709
Q9R059	Fhl3	1.38593	-0.103896
Q9QY15	Ddx25	0.625443	-0.102939
Q9CQN1	Trap1	0.957304	-0.103389
P68040	Gnb2l1	1.1714	-0.103729
Q99LJ0	Cttnbp2nl	0.731538	-0.105436
Q91VA6	Poldip2	0.604992	-0.10274
Q9CYN2	Spcs2	0.571183	-0.10371
Q8BJW5	Nol11	0.71522	-0.104214
A6H5Y3	Mtr	2.44909	-0.102346
Q9CXK8	Nip7	2.12236	-0.101959
Q8VD65	Pik3r4	3.36958	-0.102153
P50396	Gdi1	0.829604	-0.100907
G3XA17	Eif4g2	2.28504	-0.1021
Q99N96	Mrpl1	0.990827	-0.101451
Q08288	Lyar	1.0162	-0.101688
P10107	Anxa1	0.257477	-0.101234
P04627	Araf	0.632697	-0.103697
P62892	Rpl39	0.235001	-0.0913654
O88532	Zfr	0.900293	-0.103321
Q8BMC4	Nop9	0.275842	-0.10931
Q0VGU5	Vkorc1l1	0.406523	-0.108289
Q8R080	Gtse1	0.812868	-0.101392
A0A0R4J1E3	Dbn1	0.507076	-0.104767
Q6NS46	Pdcd11	0.710862	-0.100002
P63024	Vamp3;Vamp2	0.519312	-0.100557
P14115	Rpl27a	0.919088	-0.101594
Q5UE59	Klc1	0.38739	-0.100077
A0A0A6YXG0	Stx6	0.590879	-0.0992791
Q8BSN5	Phf23	1.11026	-0.100442
Q6ZQ08	Cnot1	1.25903	-0.100983
Q3TUE1	Fubp1	3.19469	-0.100681
Q6NSU3	Glt8d1	0.582442	-0.101686
Q8VBV3	Exosc2	0.496914	-0.0991878
Q5F2E8	Taok1	0.561756	-0.101416
Q8VE73	Cul7	1.4298	-0.10087
P62911	Rpl32	0.843277	-0.10147
Q80ZJ6	Zer1	0.567214	-0.0990141
P14148	Rpl7	1.50644	-0.100221
H3BLS0	Cux1	0.523286	-0.102028
Q9JHP7	Kdelc1	0.499949	-0.100575
A0A0H2UH17		0.33094	-0.10286
G3X9K3	Arfgef1	1.9071	-0.1002
Q99LB2	Dhrs4	1.09236	-0.0996633
E9PV69	Cacul1	0.298244	-0.112548
E9Q4X2	Uggt2	0.322804	-0.0990452
Q3U5F4	Yrdc	0.647422	-0.100226
Z4YJL0	Bahd1	0.840997	-0.0994729
F7B227	Ech1	0.96254	-0.10035
Q9DCF9	Ssr3	1.30751	-0.0990871
Q8BVE8	Whsc1	0.713338	-0.100466
O70251	Eef1b;Eef1b2	0.634589	-0.0965955
E9QNP0	Kxd1;Uba52;Gm8797;Ubc;Ubb	0.457055	-0.104907
B1AZ46	Baiap2	0.305356	-0.09371
E9PYF7	Ap1ar	0.342288	-0.0954674
P97864	Casp7	1.74218	-0.0985302
Q9D6Z1	Nop56	0.876355	-0.0971435
A0A286YDC0	Cdk7	0.4571	-0.095833
Q14DK4	Gpat2	0.626803	-0.0978519
O54825	Bysl	1.15865	-0.098123
Q921K2	Parp1	1.19146	-0.0974758
Q8BGQ1	Vipas39	0.631235	-0.0992881
Q9JKF1	Iqgap1	0.733106	-0.0958673
E9PV80	Ncoa2	0.209117	-0.0936027
Q8BR90		0.218638	-0.090496
Q9CY27	Tecr	0.573851	-0.0954718
P14206	Rpsa	1.12038	-0.09634
Q9D1C1	Ube2c	1.12591	-0.096905
Q9QYI3	Dnajc7	1.49289	-0.0965895
Q3UE37	Ube2z	0.541048	-0.0948066
Q8BY71	Hat1	1.71562	-0.0966732
Q64669	Nqo1	0.592822	-0.0991153
Q9CWV7	Zswim1	0.751547	-0.0957284
P52432	Polr1c	0.772125	-0.0931992
Q3TJD7	Pdlim7	5.22748	-0.0959544
P53995	Anapc1	2.7538	-0.0959892
Q8BH80	Vapb	1.06972	-0.0958129
P43247	Msh2	1.72455	-0.0958942
P61021	Rab5b	1.4928	-0.0951589
Q9Z1T1	Ap3b1	1.07094	-0.0950403
A0A0A0MQA5	Tuba4a	1.22692	-0.0953467
E9QNH6	Myo1b	1.18356	-0.0956114
P70227	Itpr3	0.555917	-0.0990569
Q61553	Fscn1	0.633434	-0.0930769
I1E4X0	Dlgap4	0.397713	-0.093932
A0A0R4J0I6	Acad11	0.584627	-0.0989443
Q9CZI9	Aen	1.26917	-0.0953628
E9PZF0	Gm20390;Nme2	1.29496	-0.0944727
Q8VCF0	Mavs	0.440348	-0.089414
Q8R1N4	Nudcd3	1.19427	-0.0940872
A0A494BAM2	Rcl1	0.316094	-0.08997
P84078	Arf1;Arf3;Arf2	0.731026	-0.0935136
Q5RJH6	Smg7	0.705161	-0.0943335
Q61171	Prdx2	0.777115	-0.0920316
Q9R0M5	Tpk1	0.288678	-0.087993
K3W4L0	Myo18a	0.843474	-0.0964232
E9Q5M3	S100pbp	0.585513	-0.0922315
Q8R2P8	Kars	1.97458	-0.093964
B1B1D8	Mrpl2	0.510075	-0.0956752
Q9CRC9	Gnpda2	0.718334	-0.0937111
D3Z3Y4	Tial1	1.37449	-0.0942824
E9PUB7	Msto1	1.33246	-0.093373
Q8R0F8	Fahd1	0.41525	-0.0881281
Q4U2R1	Herc2	1.14116	-0.0939059
Q9D0Y8	Mrpl52	0.38195	-0.0965017
Q64339	Isg15	0.26225	-0.10693
Q9D7M8	Polr2d	0.266472	-0.0832625
A2AMY5	Ubap2	0.843317	-0.094074
Q8R4X3	Rbm12;Gm28036	0.793783	-0.0934822
Q8VE88	Fam114a2	0.450376	-0.0887083
F8VQC1	Srp72	1.29035	-0.0927124
A0A5F8MPP7	Sh3pxd2b	0.36987	-0.0945532
Q8BHN3	Ganab	0.998448	-0.0919095
Q80X98	Dhx38	0.436746	-0.0905202
Q9JK23	Psmg1	0.795547	-0.0921564
Q6ZQH8	Nup188	0.745438	-0.0939983
Q61188	Ezh2	0.877334	-0.0917358
E9QMD3	Zfhx3	0.273059	-0.0981876
Q9DBY8	Nvl	0.805667	-0.0919908
Q9D0G0	Mrps30	0.565124	-0.0893642
Q6NZB1	Prmt6	0.90082	-0.0911803
Q9DBE8	Alg2	0.162865	-0.0726611
Q61263	Soat1	0.432475	-0.0884598
A0A0R4J005	Lims1	0.504113	-0.088679
Q8R0G9	Nup133	1.18104	-0.0913853
P61620	Sec61a1;Sec61a2	0.501335	-0.0953227
Q8R164	Bphl	0.219117	-0.100696
A0A0G2JF44	Ift22	0.577201	-0.0887628
Q8VIG1	Rest	0.776317	-0.091167
Q8BP71	Rbfox2;Rbfox1	0.369786	-0.0963355
Q9D1Q4	Dpm3	0.126066	-0.0710033
Q8VIG6	Traip	0.366585	-0.0932089
A0A0R4J0K1	2020-09-15	0.197412	-0.0861384
Q9Z1A1	Tfg	1.42384	-0.090968
Q9CR39	Wdr45b	1.54678	-0.0901224
Q921X9	Pdia5	0.771367	-0.0922007
Q8CI11	Gnl3	0.498119	-0.0880239
Q91VC9	Ghitm	0.797941	-0.0919557
Q91W18	Tdrd3	0.500831	-0.0935512
Q8CJG0	Ago2	0.189199	-0.0873871
A0A0N4SW73	Rab11fip5	0.270194	-0.0903593
Q6PDZ2	Taf1c	0.386992	-0.09
Q9WUU9	Mcm3ap	0.71395	-0.0889792
Q8R1M0	Hmces	1.10721	-0.0909146
Q9WTU6	Mapk9	0.729102	-0.0919238
P99026	Psmb4	0.792637	-0.0895559
Q7TPV4	Mybbp1a	0.705747	-0.089219
Q9Z2X1	Hnrnpf	0.875226	-0.0907477
G3UX35	Smarca4	0.303787	-0.0826259
Q9D4Y3	Rhox2a;Rhox2e;Rhox2c;Rhox2f;Rhox2d	0.929184	-0.0904991
A0A0A6YX73	Prkar2a	0.224133	-0.0815764
E9PU96	Urb1	0.563157	-0.0880707
Q8K2F8	Lsm14a	1.24028	-0.0893723
P41105	Rpl28	0.884943	-0.089083
Q8CB62	Cntrob	0.0122927	-0.0150904
A2ATI9	Gorasp2	0.635616	-0.0881569
Q8BQP8	Rab11fip4	0.370042	-0.0865982
P40142	Tkt	1.76013	-0.0894617
E0CXT7	Cpsf4	0.430897	-0.0884654
Q6PR54	Rif1	1.3634	-0.0888792
Q9D7N9	Apmap	0.372149	-0.0923279
Q8VCI5	Pex19	1.68079	-0.0884587
A2BE91	Wdr34	0.290057	-0.0827389
E9Q027	Cnot2	1.06897	-0.0895513
Q9JJX7	Tdp2	2.71698	-0.0882653
Q9D0D3	Mtpap	0.473048	-0.0888024
A0A0R4J170	Smarca4	1.24864	-0.0882226
P54276	Msh6	1.97952	-0.0877852
Q3UEB3	Puf60	1.43232	-0.0866959
Q8C569	Fam118b	0.122458	-0.0822667
Q3UMR5	Mcu	0.308382	-0.0827825
Q8CH02	Sugp1	0.865063	-0.0890475
F7D926	Wfs1	0.353974	-0.0862039
E9Q1G8	2020-09-07	1.44947	-0.0875394
Q6ZWV7	Rpl35	0.76438	-0.0866283
P60898	Polr2i	0.191332	-0.0715343
P32020	Scp2	1.00806	-0.0869546
Q8BTS0	Ddx5	1.10981	-0.0871297
O88983	Stx8	0.490921	-0.0884392
F8VQ54	Dicer1	1.00622	-0.0867489
O35680	Mrps12	0.584235	-0.0841128
Q9CXF4	Tbc1d15	0.952453	-0.0846338
E9Q512	Trip11	0.447613	-0.0871503
P25444	Rps2	0.966849	-0.0867616
Q3V089	Rbm44	2.03546	-0.086557
Z4YJT3	Larp1	0.879387	-0.0870425
Z4YJW0	Emc1	0.234859	-0.0898692
P59941	Sirt6	0.33627	-0.0803991
E9QLS6	Pik3c3	1.24429	-0.0862711
Q9EPB4	Pycard	0.461528	-0.0831083
Q9CQJ2	Pih1d1	0.532057	-0.0816477
Q64378	Fkbp5	1.63331	-0.085807
Q9D820	Prorsd1	0.55871	-0.0847447
Q6PGB6	Naa50	1.10888	-0.0850286
B1AX75	Casp8ap2	1.18686	-0.0859775
G3X9H5	Htt	0.704939	-0.0866097
Q8R480	Nup85	0.729525	-0.0855111
Q14B01	Rnf113a2;Rnf113a1	0.306976	-0.0931517
A0A087WNP6	Cdv3	0.538457	-0.0862394
G5E866	Sf3b1	1.32154	-0.0848055
Q9DCL2	Fam96a	0.138244	-0.0758316
E9PXX7	Txndc5	0.441797	-0.0825235
A0A0A0MQK7	C1d	0.245865	-0.0916754
E0CXC7	Sidt2	0.649027	-0.0866945
P57716	Ncstn	0.199691	-0.080548
Q9D0E1	Hnrnpm	0.773926	-0.0837573
P34884	Mif	0.0415978	0.0745786
Q8C0L6	Paox	0.989783	-0.083117
P99027	Rplp2	0.733219	-0.0854908
Q91VM5	Rbmxl1	1.11502	-0.0839453
E9PW15	Suz12	0.703493	-0.085135
Q9WVJ2	Psmd13	0.686542	-0.0832696
Q91WA1	Tipin	0.522998	-0.0854837
E9Q6J5	Bod1l	0.536308	-0.0838381
Q8R3N1	Nop14	0.693641	-0.0836008
Q3TET1	Kif3a	0.284669	-0.0768661
Q8JZZ5	Pitpnb	1.12786	-0.0836781
A0A0G2JEP4	Lrrfip2	0.401459	-0.083837
E9QP84	Med16	0.353468	-0.081305
Q8CC70	9230110C19Rik	0.287491	-0.0868427
Q9CZM2	Rpl15	0.620264	-0.0842255
A2A8R7	Zcchc11	0.832285	-0.0831782
Q8BH24	Tm9sf4	0.488762	-0.0869083
P28271	Aco1	1.53789	-0.0830419
P35550	Fbl	0.651322	-0.0819895
Q3U6F1	Rbpj	0.59183	-0.084746
B1AR09	Mllt6	0.38671	-0.0889291
O88986	Gcat	1.15695	-0.0829039
A2BE28	Las1l	0.940169	-0.0832474
Q91YN1	Fam118a	0.337548	-0.0830108
E9Q7G1	Tmed7	0.397271	-0.0834925
P43275	Hist1h1a	0.251681	-0.0755131
A0A5F8MPX8	Eed	1.18132	-0.0823691
F6WJB7	Usp34	0.677067	-0.0806979
Q80YR4	Znf598	0.677323	-0.0817921
Q09XV5	Chd8	0.787421	-0.0839335
G3UYS3	Mettl14	0.290201	-0.0804921
O08811	Ercc2	0.525893	-0.0824898
Q9D1M4	Eef1e1	0.460832	-0.0809718
Q9CRB2	Nhp2	0.583659	-0.0809232
E0CYA9	Pole4	0.349156	-0.0854343
A0A0R4J243	Suds3	0.891004	-0.0819143
F8WGX5	Dmxl1	0.151162	-0.0664339
Q5NCJ4	Rapgef6	0.155246	-0.0672747
A0A0R4J0Z1	Pdia4	0.715471	-0.0807444
Q8K212	Pacs1	1.34197	-0.0816698
A0A0R4J1W7	Cdc23	0.363379	-0.0831926
Q8CIB5	Fermt2	0.854568	-0.0804193
Q9JMA2	Qtrt1	0.737684	-0.0822247
Q3U9G9	Lbr	0.406787	-0.0786682
Q9DAA6	Exosc1	0.462179	-0.0825388
P97351	Rps3a	1.08735	-0.0813686
H3BKM2	Zc3hc1	0.597187	-0.0820386
Q921H9	Coa7	0.431185	-0.0823737
Q6P8N8	Clpx	0.820333	-0.0810578
A0A0G2JDW7	Rps27	0.588295	-0.0830046
O54692	Zw10	0.234006	-0.0909385
Q8BUR3	Foxj3	0.289883	-0.0850925
A0A0N4SVP8	Eif4a3;Gm8994	1.11778	-0.08086
Q8BTS4	Nup54	0.963774	-0.081011
Q99N93	Mrpl16	0.295934	-0.0852417
Q9CZW4	Acsl3	1.02774	-0.0803127
O35242	Nsmaf	0.217457	-0.0829905
A2AFP5	Rab9;Rab9a	0.469947	-0.079689
Q6W4W7	Diap2;Diaph2	0.77753	-0.0815441
E9Q852	Mllt4	2.09451	-0.0802934
Q9Z1W9	Stk39	0.307568	-0.0874379
E9PUZ5	Pick1	1.1719	-0.0786745
Q91YX0	Themis2	0.273968	-0.074774
Q99JP6	Homer3	0.635607	-0.0804156
Q6P9Q6	Fkbp15	1.13138	-0.0799541
Q3U0S6	Rasip1	0.153747	-0.093244
Q8CBM2	Asph	0.78939	-0.0792961
F6UHR6	Osbpl9	1.22454	-0.080047
Q3UKN6	Nucb2	0.531812	-0.0815695
P41241	Csk	1.26544	-0.0794175
A0A0R4J060	Sap130	0.715048	-0.0792273
E9PWV3	Rps6ka1	0.680151	-0.0798567
Q78XF5	Ostc	0.252927	-0.0753135
Q922H1	Prmt3	0.901674	-0.0785653
P48760	Fpgs	0.398814	-0.0810132
Q9D1R9	Rpl34	0.537692	-0.0798648
P61982	Ywhag	0.547195	-0.075205
Q9Z160	Cog1	0.252099	-0.0915022
Q61466	Smarcd1	1.0637	-0.078754
Q8VCA8	Scrn2	1.04602	-0.0787084
Q8BRB0	Cog6	0.602563	-0.0784613
Q9D1N9	Mrpl21	0.823509	-0.0788416
Q9D3B1	Hacd2	0.393608	-0.0796029
Q9QXT0	Cnpy2	0.681903	-0.0776686
Q91WK1	Spryd4	0.612904	-0.0781033
E0CY91	Ubl5	0.514384	-0.0805285
P47915	Rpl29;Gm3550	0.599374	-0.0770251
Q9D1P0	Mrpl13	0.814512	-0.0780657
Q9CQR4	Acot13	0.746787	-0.0760667
Q2EMV9	Parp14	0.874492	-0.0776037
O08547	Sec22b	0.986696	-0.077548
O55098	Stk10	1.14629	-0.0777086
Q8BHX3	Cdca8	1.01167	-0.0783184
Q8BHG9	Cggbp1	0.31235	-0.082771
Q6PD26	Pigs	1.32395	-0.0773319
G5E8S0	Phf14	1.41615	-0.0776227
Q8QZS1	Hibch	0.191144	-0.100684
P59999	Arpc4	1.10646	-0.0771601
Q60848	Hells	0.575853	-0.0770544
D3YVU4	Kdm2b	0.194882	-0.0673203
Q99MV1	Tdrd1	0.696698	-0.0771305
Q9WU78	Pdcd6ip	1.90547	-0.0767938
Q810V0	Mphosph10	0.707473	-0.0764091
Q99ME9	Gtpbp4	0.4653	-0.0756074
Q3U186	Rars2	0.527798	-0.0770116
Q6P3A8	Bckdhb	0.440846	-0.0806279
P27659	Rpl3	1.00644	-0.0761679
Q3TJZ6	Fam98a	0.641168	-0.0756097
A0A0G2JDI9	Abcd3	0.265657	-0.078917
A0A338P6U4	Parl	0.545546	-0.0766186
Q9CR57	Rpl14	0.659298	-0.0761758
Q6UY52	Gm7247	0.203158	-0.0786966
P50580	Pa2g4	1.96956	-0.0760428
A0A0R4J2D0	Usp37	0.458181	-0.0749819
P19096	Fasn	1.4512	-0.07574
E9Q5K9	Ythdc1	0.209434	-0.0683597
Q9D1D4	Tmed10	0.676322	-0.0761179
Q9EPU0	Upf1	2.6964	-0.075641
Q8CIH5	Plcg2	0.275505	-0.0707623
Q9WTP6	Ak2	1.00273	-0.0760606
Q8R317	Ubqln1	0.560801	-0.0747291
A0A0R4J2C9	Cep57l1	0.479949	-0.0745733
O35405	Pld3	0.250964	-0.0750559
Q921N6	Ddx27	0.689738	-0.0746607
P61290	Psme3	0.942527	-0.0736238
P47963	Rpl13	0.587964	-0.0733434
Q62351	Tfrc	0.589103	-0.073563
P21956	Mfge8	0.280333	-0.0702443
A2AT37	Upf2	0.576487	-0.0735875
Q5DU37	Zfyve26	0.21932	-0.0844203
P51174	Acadl	0.631339	-0.0746572
Q9ERU9	Ranbp2	0.677591	-0.0744715
P11352	Gpx1	0.826455	-0.0740093
Q9D8S9	Bola1	0.937718	-0.0742606
A2AC19	Suv39h1	0.294875	-0.080346
Q9CXC3	Mgme1	0.34224	-0.0782599
Q9D0F3	Lman1	0.828604	-0.073584
Q9DC22	Dcaf6	0.284634	-0.0742126
A0A0R4J0J6	Thoc5	0.143386	-0.0672357
Q8BK64	Ahsa1	0.941087	-0.0742796
Q6PDY0	Ccdc85b	0.574579	-0.0750428
Q9D3L3	Snap23	0.346136	-0.0740936
P80313	Cct7	0.942064	-0.0727696
Q8CE50	Snx30	0.248281	-0.0720322
Q8VCY6	Utp6	0.801591	-0.0728156
Q80V26	Impad1	0.170727	-0.0994128
P15532	Nme1	0.580598	-0.0752737
A0A3B2W441	Ndufa11	0.299723	-0.0671691
A0A338P6J9	Cast	0.0912978	-0.0553738
J3QNW0	Dnmt1	0.295483	-0.0695479
Q9D8L5	Ccdc91	0.285343	-0.0739607
P33215	Nedd1	0.329339	-0.0791366
A0A1W2P6F6	Myl6	0.858754	-0.0716767
Q8JZX4	Rbm17	0.687023	-0.0712648
Q9JI13	Utp3	0.482672	-0.0734533
A0A0J9YTY0	2020-09-11	1.71568	-0.0725926
Q9CPX7	Mrps16	0.671534	-0.0716159
Q5XG69	Fam169a	0.291685	-0.0804452
I3ITR1	AK157302;Isca1	0.485768	-0.0734374
O55142	Rpl35a	1.03565	-0.0719822
Q3UHQ6	Dopey2	0.404705	-0.0724778
B9EJ54	Nup205	0.618869	-0.0719137
Q8K0D5	Gfm1	1.02678	-0.0721976
Q9CQB5	Cisd2	0.503531	-0.0724203
Q5SYL3	Kiaa0100	0.374994	-0.0710028
E9Q4Y9	Wac	0.171556	-0.065904
Q60865	Caprin1	1.45424	-0.0713308
Q9WVL3	Slc12a7	0.399742	-0.0742169
Q9D8T7	Slirp	0.571763	-0.0727416
Q9Z0H3	Smarcb1	0.557752	-0.0725897
H7BWZ9	Dopey1	0.242702	-0.0798747
A0A3B2WBL1	Rpl10a	0.514542	-0.0719489
P43277	Hist1h1d	0.179136	-0.0645011
H3BJW3	Cpsf6	3.23705	-0.0707178
E9QKD1	Nol8	0.809944	-0.0714538
Q9DBF1	Aldh7a1	1.25009	-0.0700449
F8WJI3	Ccdc58	0.959568	-0.069519
Q6PAV2	Herc4	0.693721	-0.0709277
P29416	Hexa	0.0801687	-0.0558972
Q6P6L6	Gemin4	0.290631	-0.0681737
A0A0G2JDU2	Mapkapk5	0.539673	-0.0707767
E9Q3G8	Nup153	0.626479	-0.0694845
A0A0A6YWM5	Rab3gap2	0.802381	-0.06976
P38060	Hmgcl	0.906349	-0.0703843
A0A0G2JGE1	Ccbl2	0.177538	-0.0647026
Q9WVF7	Pole	0.460616	-0.0712484
O54786	Dffa	0.709526	-0.0705245
Q7TSC1	Prrc2a	0.50323	-0.070716
E9Q4Z2	Acacb	0.200293	-0.0753358
G3X8R5	Qrich1	1.02207	-0.0686382
A0A0R4J0Q9	Cog7	0.914611	-0.0695203
Q99LJ6	Gpx7	0.369836	-0.0679016
P09602	Hmgn2	0.278067	-0.0650367
A0A0R4J1N8	Rdh13	0.159622	-0.0603466
Q9WV70	Noc2l	0.876372	-0.0682662
Q99L27	Gmpr2	0.589257	-0.0699126
Q8R127	Sccpdh	0.305462	-0.0662618
Q99MU3	Adar	0.30387	-0.0662182
O88597	Becn1	0.629644	-0.0686536
Q8VE11	Mtmr6	0.219292	-0.0780883
A0A0R4J1K6	Nupl2	0.210026	-0.0688024
Q3V116	Phc1	0.198724	-0.0616387
F8VQ28	Pxn	0.401011	-0.0709404
Q8VEH8	Erlec1	0.441011	-0.0665301
O35598	Adam10	0.526737	-0.0675385
Q91YU8	Ppan	0.555512	-0.0672392
A2AWN8	Ythdf1	1.97333	-0.0677777
Q9ERH4	Nusap1	0.701207	-0.0685786
Q9DB73	Cyb5r1	0.343947	-0.0685435
Q8R4U7	Luzp1	0.378722	-0.0668036
K4DI67	Ncapd3	0.614637	-0.0689991
P98203	Arvcf	0.258048	-0.0602547
V9GXM1	Arfgap1	0.490297	-0.0660996
Q921T2	Tor1aip1	0.621279	-0.0673493
P47738	Aldh2	0.289772	-0.0635101
O55234	Psmb5	0.389383	-0.0697427
Q8VIJ6	Sfpq	0.816682	-0.0667529
Q91VE0	Slc27a4	0.864824	-0.0663528
E9Q6Z3	Tmem194;Tmem194a	0.404382	-0.0672244
E9PZ00	Psap	0.603728	-0.0677193
A0A0R4J119	Cyfip1	1.54261	-0.0669342
F6T9K1	Drap1	0.35944	-0.0686098
P12970	Rpl7a	0.736515	-0.0663168
Q3TGM7	Hbs1l	0.46834	-0.0653326
A2AP32	Ndufb6	0.0971734	-0.0553952
Q9D1R2	Kti12	0.874344	-0.0672769
E9Q6L4	Tbc1d1	0.908974	-0.0661011
Q8BGJ5	Ptbp1	0.778121	-0.066765
E9QPK4	Atr	0.596804	-0.066022
Q64737	Gart	3.0673	-0.0660265
Q9R1J0	Nsdhl	0.270123	-0.0718467
P13020	Gsn	1.87462	-0.0660554
Q9QWF0	Chaf1a	0.488201	-0.0670979
P97855	G3bp1	1.82185	-0.0661874
Q32NY4	Cnnm3	0.190855	-0.0752628
P46471	Psmc2	1.40057	-0.0653091
Q8R1B4	Eif3c	1.04355	-0.0658298
Q811U4	Mfn1	0.525427	-0.0667543
A0A0U1RPL0	Atxn2l	0.820288	-0.0665601
P35979	Rpl12	2.1291	-0.0657258
Q91WC0	Setd3	0.455747	-0.0659331
Q63850	Nup62	0.852899	-0.0652885
Q8BML9	Qars	1.65158	-0.0653542
A0A0R4J052	Hagh	0.426476	-0.0652767
Q3U3N0	Mier2	0.333732	-0.0692514
Q99KN2	Ciao1	0.137327	-0.0623842
D3YWT0	Sec11a	0.467144	-0.0666911
Q9D8N0	Eef1g	0.705654	-0.0637329
Q9DAY9	Npm1	0.312326	-0.0678216
Q8K119	Pms1	0.566751	-0.0631649
A0A0R4J233	2020-09-10	0.354555	-0.0666137
Q59J78	Ndufaf2	0.476111	-0.0643077
Q8VDF3	Dapk2	0.219516	-0.0687512
Q9DCE5	Pak1ip1	0.424621	-0.0645749
A2AL12	Hnrnpa3	0.470511	-0.0653826
G3UVV3	Zfp407	0.143501	-0.0515072
Q99LH1	Gnl2	0.41367	-0.0628236
Q9JK30	Orc3	0.413502	-0.0649727
Q91WK2	Eif3h	0.873835	-0.0629945
B7ZMP1	Xpnpep3	0.260734	-0.0701574
Q91XE4	Acy3	0.458351	-0.0626224
P56394	Cox17	0.0755148	-0.0401732
Q6KCD5	Nipbl	0.399335	-0.0646014
A0A2U3TZ82	Triobp	0.524219	-0.0649778
Q3T9A5	Glmn	0.500005	-0.0617652
A2AU62	Raly	0.461773	-0.0643076
Q9EQH2	Erap1	0.621907	-0.0633763
Q6P5B0	Rrp12	0.592623	-0.0634741
Q8VDQ8	Sirt2	0.133198	-0.0511612
Q9CXW4	Rpl11	2.13811	-0.0629211
O08807	Prdx4	0.570819	-0.0625198
D3Z108	Tmub1	0.514076	-0.0639075
Q9WTX6	Cul1	1.0914	-0.0630505
D3YUP1	Carm1	0.189479	-0.063843
Q9D1I2		0.0807929	-0.0437999
D3Z7B5	C330027C09Rik;Kiaa1524	1.29535	-0.0624047
P63017	Hspa8	1.25606	-0.0623723
P49138	Mapkapk2	0.340322	-0.0605247
F6ZDS4	Tpr	0.816997	-0.0621385
P97329	Kif20a	0.407813	-0.0649511
P63276	Rps17	0.664797	-0.0629445
A0A1W2P768	Hist1h3b	0.265889	-0.0594426
Q6ZWZ6	Rps12	0.462901	-0.0609122
A2BDX3	Mocs3	0.644755	-0.0625559
Q3TZX8	Nol9	0.257836	-0.0582822
Q07832	Plk1	0.413894	-0.0600143
Q9ERB0	Snap29	0.674265	-0.0626242
P33610	Prim2	0.291543	-0.0573204
Q8CG46	Smc5	1.09325	-0.0612796
Q8C0P0	Mastl	0.367625	-0.0613726
Q9CZJ6	Mis18a	0.182047	-0.0568033
P60122	Ruvbl1	0.948233	-0.0612556
Q99PA7	4930550L24Rik	0.463074	-0.0603658
E9Q1J7	Pccb	0.359647	-0.0621216
D3YZ05	Eif2b1	0.498207	-0.0606164
P49135	Ercc3	0.539513	-0.0605524
O35427	Crcp	0.093739	-0.0475321
Q9ERE7	Mesdc2	0.41439	-0.0597212
E9Q855	Scamp3	0.332333	-0.0636715
Q8C3I8	Hgh1	0.139176	-0.051314
P62751	Rpl23a	0.547689	-0.0616345
Q6NZQ4	Paxip1	0.325187	-0.0611735
P83877	Txnl4a	1.01929	-0.060317
Q5XFZ0		0.312282	-0.0626428
Q149F3	Gspt2	0.21815	-0.0557326
P54103	Dnajc2	1.77349	-0.0599574
P18760	Cfl1	0.880141	-0.0601563
Q80VC9	Camsap3	0.254167	-0.0603252
Q9ERN0	Scamp2	0.15204	-0.0553687
A2A9W7	Gga3	0.555679	-0.0608069
Q9CR98	Fam136a	0.77532	-0.0602507
D3Z5N0	Slc30a2	0.304412	-0.0659354
Q6ZPE2	Sbf1	0.24893	-0.0557355
Q6NSQ7	Ltv1	0.180804	-0.0554104
P80315	Cct4	1.45549	-0.0597297
O88342	Wdr1	0.948199	-0.0583393
Q9QUM9	Psma6	0.454334	-0.0594645
Q91Z67	Srgap2	0.164434	-0.0637349
A3KFM7	Chd6	0.412448	-0.0612791
H7BX01	Opa1	0.386285	-0.0585968
Q91YR1	Twf1	2.13206	-0.0590216
P97760	Polr2c	0.501448	-0.05856
A0A494B9R5	Wdr4	0.370344	-0.0620369
Q75WC0	Polg	0.485739	-0.0609068
P80317	Cct6a	1.48515	-0.0587726
Q9Z0H1	Wdr46	0.308138	-0.0584455
Q62187	Ttf1	0.640266	-0.0591384
Q80TY5	Vps13b	0.0473737	-0.035947
F6SFF5	Coq9	0.120171	-0.0524926
Q8BH74	Nup107	0.431841	-0.0594884
Q8BGQ7	Aars	1.41597	-0.0583384
P62849	Rps24	0.602348	-0.0576131
P62806	Hist1h4a	0.189191	-0.0566036
O08648	Map3k4	0.910535	-0.0575962
Q9D823	Rpl37	0.28556	-0.0575341
Q6GQT9	Nomo1	0.526892	-0.058417
F7C846	Mtx1	0.322156	-0.056952
E0CZ72	Kif2a	0.579242	-0.0580761
D3Z1J2	Ccdc112	0.234154	-0.0573416
Q9Z0E6	Gbp2	0.841949	-0.0568806
Q6PB44	Ptpn23	0.397649	-0.0578114
H3BL37	Tcof1	0.630529	-0.0580082
B1ASW5	Trappc1	0.208014	-0.0560436
Q9DBC3	Cmtr1	0.747431	-0.0581507
J3QNE8	Slc38a10	0.273723	-0.0584286
Q8BLH7	Hirip3	0.22587	-0.0575216
Q8CHY3	Dym	0.361256	-0.060915
D3YWF5	AU019823	0.17511	-0.0608294
D3Z017	Znhit1	0.0929772	-0.0433379
E9PZ92	Exoc5	0.204917	-0.0544081
Q9CR16	Ppid	2.62978	-0.0570249
Q91XD6	Vps36	0.605644	-0.055771
Q9Z1Z0	Uso1	1.33429	-0.0570124
P80314	Cct2	0.976887	-0.0564438
Q80TE0	Rpap1	0.618561	-0.0578444
Q8CE96	Trmt6	0.574194	-0.0577311
P70452	Stx4;Stx4a	0.365696	-0.0559898
P10126	Eef1a1	0.387609	-0.0569925
P70195	Psmb7	0.508593	-0.0568894
Q1HFZ0	Nsun2	2.12296	-0.0564694
Q8BY02	Nkrf	0.54475	-0.057663
P62830	Rpl23	1.36139	-0.0562329
O08908	Pik3r2	0.398802	-0.0552232
Q3UYV9	Ncbp1	0.62377	-0.0560749
Q9Z1Q2	Abhd16a	0.269527	-0.0553283
Q8BH48	Ubap1	0.618693	-0.0563686
Q9CQJ4	Rnf2	0.398538	-0.0565304
E9Q7A5	Trabd	0.265685	-0.0551326
Q6PDI5	Ecm29;AI314180	0.732876	-0.0550337
Q8CJF7	Ahctf1	0.314957	-0.0550896
Q8BLF1	Nceh1	0.632373	-0.0569271
Q9DCH4	Eif3f	0.550103	-0.0551336
F6R3T1	8030474K03Rik	1.10183	-0.0552966
Q8BI84	Mia3	0.429594	-0.0546019
P46978	Stt3a	0.148002	-0.0493545
Q91XH6	Vti1b	0.445394	-0.0557161
A0A1D5RMK9	Elmo3	0.211327	-0.061302
Q8VC30	Dak	0.172403	-0.0604012
Q8N7N5	Dcaf8	0.449838	-0.0553781
Q02395	Mtf2	0.320664	-0.0542764
Q69ZP3	Pnkd	0.185991	-0.0514717
Q9CQV5	Mrps24	0.191571	-0.0530843
Q3U821	Wdr75	0.299122	-0.0524762
D3Z687	0610010K14Rik;Bap18	0.604369	-0.0538762
Q80ZK9	Wdtc1	0.462002	-0.0551374
Z4YL78	Ckap5	1.07494	-0.0543176
A0A1B0GR08	Tubgcp2	0.178028	-0.0607661
Q921L5	Cog2	0.206187	-0.0539656
Q5SRY7	Fbxw11	0.241519	-0.0588266
Q8BV13	Cops7b	0.21747	-0.0488854
Q8JZP9	Gas2l1	0.167243	-0.0568762
F7CGG2	Trrap	0.308518	-0.0582839
D3YUF9	Uxs1	0.282548	-0.052163
Q9D0T1	Nhp2l1	0.387157	-0.0543387
B1ASA3	Phc2	0.265197	-0.0553958
A2AIH8	Pir	0.239677	-0.0533354
Q8CIM8	Ints4	0.384348	-0.0550748
Q60817	Naca	0.492203	-0.0545039
Q91Z53	Grhpr	0.326912	-0.0521995
P62192	Psmc1	1.30999	-0.0533727
Q8CFE2		0.414176	-0.0546005
Q3UGF1	Wdr19	0.214227	-0.0543143
Q9DBQ9	Swt1	0.177886	-0.0641181
A0A087WNL7	Srcap	1.0021	-0.0536832
F6V8M6	Atxn2	0.646765	-0.0517234
Q8VDT9	Mrpl50	0.590276	-0.0534172
Q99K28	Arfgap2	0.615234	-0.053383
A0A1Y7VMH3	Vrk1	0.397567	-0.0527961
G3X8V5	Rnf219	0.302602	-0.051451
E9Q186	Fcf1	0.207911	-0.0604325
P62242	Rps8	0.54055	-0.0539684
Q02819	Nucb1	0.755372	-0.0529946
A0A286YDU0	Rasa1	0.36718	-0.0520622
Q8BHF7	Pgs1	0.46115	-0.0543761
P70399	Tp53bp1	0.604311	-0.0528259
Q920R0	Als2	1.41669	-0.0524643
F8VQE9	Agap3	0.175845	-0.0549758
Q8VDM4	Psmd2	0.681016	-0.052236
O35980	Nthl1	0.137552	-0.0480319
A2ADY9	Ddi2	0.354728	-0.0532306
J3QP81	Clasp1	0.352297	-0.0504272
Q9D1C9	Rrp7a	0.406453	-0.0518352
Q3V3R1	Mthfd1l	0.175462	-0.050805
P97822	Anp32e	0.22847	-0.0478206
Q3UE92	Xpnpep1	0.469408	-0.0512565
Q8K3Y3	Lin28a	0.990459	-0.0520437
Q9R0N0	Galk1	0.59757	-0.0525273
B7ZC85	Tlk2	0.148897	-0.0522891
F6VT60	Lace1	0.225203	-0.0492876
Q14BI7	Tdrd9	0.673232	-0.0501027
K7N769	2410141K09Rik	0.14572	-0.0482983
Q8VEE4	Rpa1	1.11049	-0.0510713
Q99J56	Derl1	0.131389	-0.0529173
Q9CZH3	Psmg3	0.259083	-0.0511359
Q9ER72	Cars	1.3099	-0.0506511
E9QP46	Syne2	0.588894	-0.0521133
Q9D4G5	Pop1	0.7124	-0.0507195
Q8CGY8	Ogt	0.925039	-0.0506385
Q9CQM8	Rpl21	0.553418	-0.0506054
Q3UID0	Smarcc2	0.262209	-0.0542073
Q9Z0J0	Npc2	0.421497	-0.050092
Q9WUM3	Coro1b	0.286495	-0.0500584
P29341	Pabpc1	1.03726	-0.0506632
Q5NBZ1	Patz1	0.549219	-0.05149
P56135	Atp5j2	0.589594	-0.0506236
Q3U741	Ddx17	0.748577	-0.0504246
D3Z6P9	Ddx43	0.132578	-0.0469655
P43346	Dck	0.365818	-0.0472469
Q8BJL1	Fbxo30	0.332974	-0.0508206
A2AF47	Dock11	0.266554	-0.0517907
Q6P5E6	Gga2	1.08447	-0.0497842
A0A494BAF9	Ccdc40	0.561839	-0.0502473
Q8R2U6	Nudt4	0.22253	-0.0510795
P11499	Hsp90ab1	0.808221	-0.0501157
Q3UFB2	Znhit6	0.456985	-0.0512962
Q7TNE3	Spag7	0.257173	-0.0519931
B2RXW8	Ppfia1	0.611582	-0.0492258
F8WHL1	Slc30a9	0.230322	-0.0469566
Q3UFY8	Trmt10c	0.271106	-0.0479254
Q7TPE5	Slc7a6os	0.417962	-0.0499212
D3Z7V3	Slmap	0.254961	-0.0475798
A0A2I3BRB9	Acbd5	0.0922657	-0.0487962
Q69ZR9	Fam208a	0.36995	-0.0515161
Q0P688	Eif4e2	0.708932	-0.0489751
Q9R1P0	Psma4	1.30815	-0.0480656
F7CVW0	Sbno1	0.785547	-0.0484611
P80318	Cct3	1.30399	-0.0480262
P00493	Hprt1	0.908931	-0.0475856
P50516	Atp6v1a	0.361132	-0.049033
Q14AT2	Tex11	0.0858835	-0.0421106
Q62419	Sh3gl1	0.474725	-0.0488214
Q9CZ83	Mrpl55	0.188695	-0.0450049
P07742	Rrm1	1.50456	-0.0477986
P06745	Gpi	0.461023	-0.0476175
Q8JZY1	Ftsj1	0.322121	-0.0488026
Q3UZ18	Ice2	0.143568	-0.0591588
Q3UMB9	Kiaa1033	0.342134	-0.0487251
Q6P5B5	Fxr2	0.459849	-0.0473025
A0A5F8MPR4	Xirp2	0.115333	-0.0701088
Q8R050	Gspt1	1.29535	-0.0474703
[truncated: 2,880 more rows]
