# Supplementary material for: A bioenergetic shift is required for spermatogonial differentiation
Source: Cell Discov. 2020 Aug 18;6:56. doi: 10.1038/s41421-020-0183-x (PMC7431567; doi:10.1038/s41421-020-0183-x)
Supplement: Supplementary file 4 — Supplementary Table S3 [file 41421_2020_183_MOESM4_ESM.xlsx]

## Sheet: Sheet1
Supplemental Table S3 Primers for real-time RT-PCR assays
Name	Sequences (5'-3')
M-RT-β-Actin-F	GGCTGTATTCCCCTCCATCG
M-RT-β-Actin-R	CCAGTTGGTAACAATGCCATGT
M-RT-Gfrα1-F	TGCGTATCTACTGGAGCATGT
M-RT-Gfrα1-R	CATCGAGGCAGTTGTTCCCTT
M-Id4-RT-F	CAGTGCGATATGAACGACTGC
M-Id4-RT-R	GACTTTCTTGTTGGGCGGGAT
M-Ngn3-RT-F	AGTGCTCAGTTCCAATTCCAC
M-Ngn3-RT-R	CGGCTTCTTCGCTTTTTGCTG
M-RT-Plzf-F	CTGGGACTTTGTGCGATGTG
M-RT-Plzf-R	CGGTGGAAGAGGATCTCAAACA
M-RT-Kit-F	GGCCTCACGAGTTCTATTTACG
M-RT-Kit-R	GGGGAGAGATTTCCCATCACAC
M-RT-Sycp3-F	AGCCAGTAACCAGAAAATTGAGC
M-RT-Sycp3-R	CCACTGCTGCAACACATTCATA
M-RT-Stra8-F	ACAACCTAAGGAAGGCAGTTTAC
M-RT-Stra8-R	GACCTCCTCTAAGCTGTTGGG
M-RT-Ddx4-F	GAGAACACATCTACAACTGGTGG
M-RT-Ddx4-R	CCTCGCTTGGAAAACCCTCT
M-RT-Cyp11a1-F	AGGTCCTTCAATGAGATCCCTT
M-RT-Cyp11a1-R	TCCCTGTAAATGGGGCCATAC
M-RT-Cyp17a1-F	GCCCAAGTCAAAGACACCTAAT
M-RT-Cyp17a1-R	GTACCCAGGCGAAGAGAATAGA
M-RT-Star-F	ATGTTCCTCGCTACGTTCAAG
M-RT-Star-R	CCCAGTGCTCTCCAGTTGAG
M-RT-Hk2-F	TCCGGATGGGACAGAACATG
M-RT-Hk2-R	TGTGGTCAAACAGCTGGGTTC
M-RT-Hk3-F	CAGCGAGCGAGGTGATT
M-RT-Hk3-R	GGTCAAAGAGCTTCTGTCCAG
M-RT-Aldoa-F	ATCTGCCAGCAGAATGGC
M-RT-Aldoa-R	CGCCAGGACCTTCTCAGTA
M-RT-Eno2-F	GCTGAGAGCTTTCGGGATG
M-RT-Eno2-R	CTCCAAGGCTTCGCTGTTC
M-RT-Pkm-F	CGTCCGCAGGTTTGATGAGA
M-RT-Pkm-R	TCCAGCATCTGTGTGGCAC
M-RT-Phgdh-F	CCACAGGCTTGCTGAATGAC
M-RT-Phgdh-R	CGTGGTGGCTCTTCTGTAAAC
M-RT-Ldha-F	TGAAGGACTTGGCGGATGAG
M-RT-Ldha-R	CACAGTAGTCTTTGCTGGAGAC
M-RT-Ldhb-F	TGGGAAAGTCTCTGGCTGATG
M-RT-Ldhb-R	GTCACAGAGTAATCTTTATCGGCC
M-RT-Tpi1-F	CCAGGAAGTTCTTCGTTGGGG
M-RT-Tpi1-R	CAAAGTCGATGTAAGCGGTGG
M-RT-Idh1-F	ATGCAAGGAGATGAAATGACACG
M-RT-Idh1-R	GCATCACGATTCTCTATGCCTAA
M-RT-Idh2-F	GTGTGCCACAATCACCCCT
M-RT-Idh2-R	AGCTCGATCTACCACAAAATCTG
M-RT-Uqcrc2-F	AAAGTTGCCCCGAAGGTTAAA
M-RT-Uqcrc2-R	GAGCATAGTTTTCCAGAGAAGCA
M-RT-Co1-F	ATGTTCTATCAATGGGAGC
M-RT-Co1-R	TCTGAGTAGCGTCGTGGT
M-RT-ATP6-F	CCTATTCCCATCCTCAAA
M-RT-ATP6-R	GGGTTCATGTTCGTCCTT
M-RT-Jun D-F	ATCGACATGGACACGCAAGA
M-RT-Jun D-R	GTTGACGTGGCTGAGGACTT
M-RT-Srf-F	GCGTGAAGATCAAGATGGAGTT
M-RT-Srf-R	GACAGCTCATAGGCCTTCTT
M-RT-Myc-F	ATGCCCCTCAACGTGAACTTC
M-RT-Myc-R	CGCAACATAGGATGGAGAGCA
M-RT-Mycn-F	CCTTGAGCGACTCAGATGATG
M-RT-Mycn-R	CGCACAGTGATCGTGAAAGT
M-RT-Pdk1-F	GGGTCAGTGAATGCTTGTG
M-RT-Pdk1-R	GATATACCAACTTTGCACCAG
M-RT-Foxo1-F	GGATAATCTCAACCTTCTCTCG
M-RT-Foxo1-R	GAGTAGTTTGGACTGGGTGAAT
M-RT-Foxo3-F	TCACTTTGTCCCAGATCTACGAG
M-RT-Foxo3-R	TGAACGCGCATGAAGCG
M-RT-Foxo4-F	ATGCCTGGGGAAATCAGTCA
M-RT-Foxo4-R	TTGTGACGGATGGAGTTCTTC
M-RT-Foxo6-F	CTACGCCGACCTCATCACCA
M-RT-Foxo6-R	TGCCCTTGATGCGCAGGA
M-RT-Foxa2-F	CCCTACGCCAACATGAACTCG
M-RT-Foxa2-R	GAGATGTACGAGTAGGGAGGTTT
M-RT-Foxc2-F	AACCCAACAGCAAACTTTCCC
M-RT-Foxc2-R	GCGTAGCTCGATAGGGCAG
M-RT-Foxf1-F	TGTCCCCTTGCAACCCAGC
M-RT-Foxf1-R	TGATAGTAAGATCCTCCGCCTGTT
M-RT-Foxh1-F	GACCTGGCCTCAACTTACACT
M-RT-Foxh1-R	TGTCATGCCGTAGGTATCTCTTC
M-RT-Foxi3-F	AGGGACATCAAAATCAGAAGGGC
M-RT-Foxi3-R	TAAAGGTGCTGAGGAAAGTGTTGA
M-RT-Foxj1-F	ACCAAGATCACTCTGTCGGC
M-RT-Foxj1-R	GAGGCACTTTGATGAAGCACTTG
M-RT-Foxj2-F	TGAACCAAGTGAACTCTTACGG
M-RT-Foxj2-R	TTGTATCCTGCTGAGTCTTGGGT
M-RT-Foxk1-F	GCTCGGTGGACCTAAGCA
M-RT-Foxk1-R	ACCGGAAGGTGCATTGTT
M-RT-Foxk2-F	CGCCTTTAGGTCAACACCAG
M-RT-Foxk2-R	TTGCTGCTGCATTGTTCAC
M-RT-FoxL1-F	CTTCCCGTTCTACCACGACA
M-RT-FoxL1-R	TCTTCCTGCGCCGATAATTG
M-RT-Foxp4-F	TTTATGGACATGGGGAGTGC
M-RT-Foxp4-R	GTGTTCTGTGTTGAGGTGTTTGA
